# Supplementary material for: Restriction of SARS-CoV-2 replication by targeting programmed −1 ribosomal frameshifting
Source: Proc Natl Acad Sci U S A. 2021 Jun 14;118(26):e2023051118. doi: 10.1073/pnas.2023051118 (PMC8256030; doi:10.1073/pnas.2023051118)
Supplement: Supplementary File [file pnas.2023051118.sd01.xlsx]

## Sheet: Table S1A
Compound ID	Batch Ref.	Library ID	Supplier	Supplier ID	Chem. Abs. No.	Name	Drug Name	Analysis	Study ID	Test ID	PERCENT EFFECT (Increased GFP/Red Ratio)	PERCENT EFFECT 2 (Decreased GFP/Red ratio)	PERCENT VIABILITY	PERCENT CONTROL (Red Intensity)	Plate ID	Well Ref.
YU225295	01	FDAAprovedDrug	Enzo	DL-515	65899-73-2		tioconazole	Tioconazole is a broad-spectrum imidazole antifungal agent that inhibits the growth of human pathogenic yeasts. Tioconazole interacts with 14-? demethylase a cytochrome P-450 enzyme that converts lanosterol to ergosterol an essential component of	GUO COV2 FRAMESHIFT	20200512_G10X	26.6839	-51.1349	99.6528	197.516	A18084	B012		1
YU224978	01	FDAAprovedDrug	Enzo	AC-146	19237-84-4		PrazosinÂ·HCl	(Minipress Vasoflex Lentopres and Hypovase) is a selective ?-1-adrenergic receptor antagonist used to treat hypertension. Prazosin acts by inhibiting the postsynaptic alpha-1-adrenoceptors on vascular smooth muscle.	GUO COV2 FRAMESHIFT	20200512_G10X	17.8397	-33.7703	168.33	186.726	A18083	G009		2
YU225179	01	FDAAprovedDrug	Enzo	DL-220	59917-39-4		Vindesine sulfate	synthetic derivative of vinblastine. Vindesine acts by causing the arrest of cells in metaphase mitosis through its inhibition tubulin mitotic funcitoning. Vindesine is an anti-neoplastic drug for intravenous use which can be used alone or in combina	GUO COV2 FRAMESHIFT	20200512_G10X	16.7851	-32.1656	21.2513	250.79	A18084	E015		3
YU225125	01	FDAAprovedDrug	Enzo	GR-312	58-58-2		Puromycin	aminonucleoside antibiotic. inhibits protein synthesis by inhibiting translation. Its structure analogous to aminoacyl-tRNA leads to the premature release of unfinished polypeptide chains as polypeptidyl-puromycin derivatives. Puromycin is used in	GUO COV2 FRAMESHIFT	20200512_G10X	16.4602	-31.1589	49.7152	354.544	A18083	F018		4
YU225093	01	FDAAprovedDrug	Enzo	CM-109	11018-89-6		Ouabain	A cardioactive glycoside consisting of rhamnose and ouabagenin obtained from the seeds of Strophanthus gratus and other plants of the Apocynaceae- used like digitalis. It is commonly used in cell biological studies as an inhibitor of the NA(+)-K(+)-	GUO COV2 FRAMESHIFT	20200512_G10X	15.6751	-29.6727	16.4046	1530.09	A18083	J019		5
YU225178	01	FDAAprovedDrug	Enzo	NP-461	71486-22-1		Vinorelbine	(Navelbine) is a semi-synthetic vinca-alkaloid with a broad spectrum of anti-tumour activity. Vinorelbine is a mitotic spindle poison that impairs chromosomal segregation during mitosis. It blocks cells at G2/M. Microtubules (derived from polymers of	GUO COV2 FRAMESHIFT	20200512_G10X	15.2339	-29.193	27.8239	182.559	A18084	E013		6
YU221225	03	FDAAprovedDrug	Enzo	GR-328	149647-78-9		vorinostat	suberoylanilide hydroxamic acid (SAHA) is a drug currently under investigation for the treatment of cutaneous T cell lymphoma (CTCL). Vorinostat inhibits the enzymatic activity of histone deacetylases HDAC1 HDAC2 and HDAC3 (Class I) and HDAC6 (Clas	GUO COV2 FRAMESHIFT	20200512_G10X	15.2342	-28.8381	20.6425	168.884	A18083	N018		7
YU033988	02	FDAAprovedDrug	Enzo	DL-488	83-89-6		mepacrine	anti-malarial also used for the treatment of giardiasis lupus rheumatoid arthritis refractory pulmonary effusion and pneumothorax induce female sterilization etc. Proposed mechanisms of action include DNA intercalation interference with RNA trans	GUO COV2 FRAMESHIFT	20200512_G10X	14.7607	-28.2862	169.666	56.9279	A18084	L003		8
YU221052	02	FDAAprovedDrug	Enzo	DL-376	7481-89-2		zalcitabine	(ddCyd) also known as Zalcitabine is a nucleoside analog reverse transcriptase inhibitor (NRTI) sold under the trade name Hivid. HIVID is indicated in combination with antiretroviral agents for the treatment of HIV infection. The active metabolite	GUO COV2 FRAMESHIFT	20200512_G10X	13.5978	-26.0577	238.553	49.9255	A18084	C012		9
YU039529	03	FDAAprovedDrug	Enzo	PR-117	88495-63-0		Artesunate	Antimalarial cause damage to parasites by alkylation of proteins and DNA.	GUO COV2 FRAMESHIFT	20200512_G10X	12.7664	-24.4644	53.8325	135.817	A18084	L016		10
YU034497	02	FDAAprovedDrug	Enzo	DL321	54965-21-8		albendazole	ALBENZA (albendazole) is an orally administered anthelmintic drug. binds to the colchicine-sensitive site of ?-tubulin inhibiting their polymerization into microtubules	GUO COV2 FRAMESHIFT	20200512_G10X	11.4513	-21.9444	44.1302	38.3675	A18084	G019		11
YU224245	03	FDAAprovedDrug	Enzo	GR-103	65646-68-6		Fenretinide	(4-HPR) is an orally-active synthetic phenylretinamide analogue of retinol (vitamin A) with potential antineoplastic and chemopreventive activities. Fenretinide binds to and activates retinoic acid receptors (RARs) thereby inducing cell differentiat	GUO COV2 FRAMESHIFT	20200512_G10X	10.0515	-19.0273	24.4703	314.567	A18083	B017		12
YU225107	01	FDAAprovedDrug	Enzo	EI-206	34031-32-8		Auranofin	(Ridaura) antirheumatic agent organogold compound	GUO COV2 FRAMESHIFT	20200512_G10X	8.65573	-16.3852	31.9891	856.155	A18083	P017		13
YU034163	02	FDAAprovedDrug	Enzo	DL-393	43210-67-9		fenbendazole	broad-spectrum benzimidazole antiparasitic drug. Binds beta-tubulin monomer prior to dimerisation with alfa-tubulin and blocks subsequent microtubule formation.	GUO COV2 FRAMESHIFT	20200512_G10X	8.49564	-16.2804	34.6469	39.9839	A18084	G012		14
YU034149	02	FDAAprovedDrug	Enzo	DL-406	13311-84-7		flutamide	nonsteroidal antiandrogen. inhibits androgen uptake and/or by inhibiting nuclear binding of androgen for management of Stage B2-C and Stage D2 metastatic carcinoma of the prostate.	GUO COV2 FRAMESHIFT	20200512_G10X	7.10266	-13.6109	128.04	87.0061	A18084	I018		15
YU225086	01	FDAAprovedDrug	Enzo	CA-216	113317-61-6		dexniguldipine iguldipine	Niguldipine is a calcium channel blocker drug (CCB) with a1-adrenergic antagonist properties.	GUO COV2 FRAMESHIFT	20200512_G10X	7.05386	-13.3529	277.512	25.8282	A18083	H019		16
YU225122	01	FDAAprovedDrug	Enzo	GR-305	18378-89-7		Plicamycin	mithramycin- trade name Mithracin) is an antineoplastic antibiotic antineoplastics	GUO COV2 FRAMESHIFT	20200512_G10X	6.97073	-13.1955	39.6901	555.12	A18083	F010		17
YU225254	01	FDAAprovedDrug	Enzo	T-104	33069-62-6		Taxol	Paclitaxel is a mitotic inhibitor used in cancer chemotherapy. sed in the treatment of Kaposi's sarcoma and cancer of the lung ovarian and breast. Abraxane® is specfically indicated for the treatment of metastatic breast cancer and locally advance	GUO COV2 FRAMESHIFT	20200512_G10X	6.82786	-13.0844	19.3422	299.418	A18084	D007		18
YU034161	02	FDAAprovedDrug	Enzo	DL-397	49562-28-9		fenofibrate	reduce cholesterol levels in people at risk of cardiovascular disease. It’s used as adjunctive therapy to diet to reduce elevated LDL-C Total-C Triglycerides and Apo B and to increase HDL-C in adult patients with primary hypercholesterolemia or mix	GUO COV2 FRAMESHIFT	20200512_G10X	6.81495	-13.0596	201.058	67.0831	A18084	G020		19
YU224096	02	FDAAprovedDrug	Enzo	NA-103	2898-76-2		Benzamil	potassium sparing diuretic and is an inhibitor of Na+/H+ and Na+/Ca++ channels.	GUO COV2 FRAMESHIFT	20200512_G10X	6.65877	-12.7603	195.8	67.8036	A18084	F010		20
YU033730	03	FDAAprovedDrug	Enzo	DL-351	305-03-3		chlorambucil	bifunctional DNA alkylating agent of the nitrogen mustard type that has been found active against selected human neoplastic diseases	GUO COV2 FRAMESHIFT	20200512_G10X	6.55346	-12.5585	195.957	47.0319	A18084	M019		21
YU225287	01	FDAAprovedDrug	Enzo	DL-149	110871-86-8		sparfloxacin	broad-spectrum antimicrobial inhibits DNA gyrase	GUO COV2 FRAMESHIFT	20200512_G10X	6.43179	-12.3253	174.267	66.2449	A18084	N019		22
YU034420	03	FDAAprovedDrug	Enzo	DL-450	65271-80-9		mitoxantrone	(NOVANTRONE) is a synthetic antineoplastic anthracenedione. DNA-reactive agent that intercalates into deoxyribonucleic acid (DNA) through hydrogen bonding causes crosslinks and strand breaks.	GUO COV2 FRAMESHIFT	20200512_G10X	6.19659	-11.8746	28.6377	704.11	A18084	D005		23
YU225324	01	FDAAprovedDrug	Enzo	PD180	78416-81-6		TrequinsinÂ·HCl	Trequinsin is a potent PDE3 inhibitor that inhibits PDE4 and PDE2 at higher concentrations. Trequinsin can block platelet aggregation and also inhibit tissue factor expression in human endothelial cells. Trequinsin can enhance cellular cAMP content	GUO COV2 FRAMESHIFT	20200512_G10X	6.18079	-11.8444	238.209	50.4015	A18084	J020		24
YU040322	03	FDAAprovedDrug	Enzo	DL-405	31430-15-6		Flubendazole	(Fluvermal) Flubendazole is an anthelmintic that is used to treat worm infection in humans.	GUO COV2 FRAMESHIFT	20200512_G10X	6.16194	-11.8082	107.853	57.8003	A18084	I016		25
YU034162	03	FDAAprovedDrug	Enzo	DL-396	31879-05-7		fenoprofen	propionic acid derivative with analgesic antiinflammatory and antipyretic properties. Fenoprofen inhibits prostaglandin synthesis by decreasing the enzyme needed for biosynthesis. Indicated for relief of the signs and symptoms of rheumatoid arthriti	GUO COV2 FRAMESHIFT	20200512_G10X	6.10793	-11.7047	229.477	59.5301	A18084	G018		26
YU034518	02	FDAAprovedDrug	Enzo	DL-492	36791-04-5		ribavirin	antiviral nucleoside analogue	GUO COV2 FRAMESHIFT	20200512_G10X	5.97433	-11.4487	197.897	62.8073	A18084	L015		27
YU225195	01	FDAAprovedDrug	Enzo	DL-341	36505-84-7		buspirone	antianxiety anxiolytic activity to its ability to attenuate central 5-hydroxytryptamine neurotransmission. Has high affinity for serotonin (5-HT1A) receptors.	GUO COV2 FRAMESHIFT	20200512_G10X	5.6983	-10.9198	110.983	76.1073	A18084	K019		28
YU033799	02	FDAAprovedDrug	Enzo	EI-127	58-32-2		dipyridamole	coronary vasodilator that also inhibits platelet aggregation likely inhibits both adenosine deaminase and phosphodiesterase preventing the degradation of cAMP	GUO COV2 FRAMESHIFT	20200512_G10X	5.65204	-10.6993	217.635	97.3929	A18083	N015		29
YU033844	02	FDAAprovedDrug	Enzo	DL-417	93-14-1		guaifenesin	expectorant the action of which promotes or facilitates the removal of secretions from the respiratory tract.	GUO COV2 FRAMESHIFT	20200512_G10X	5.43654	-10.4181	209.978	56.8113	A18084	K020		30
YU034183	03	FDAAprovedDrug	Enzo	AC-166	29122-68-7		atenolol	Beta-1 cardio-selective adreno-receptor blocking agent indicated for the treatment of hypertension	GUO COV2 FRAMESHIFT	20200512_G10X	5.30161	-10.1596	95.5215	78.3548	A18084	I019		31
YU034432	02	FDAAprovedDrug	Enzo	DL-467	20559-55-1		oxibendazole	Oxibendazole is an anthelmintics drug which is used to protect against roundworms strongyles threadworms pinworms and lungworm infestations in horses and other domestic pets. Oxibendazole causes degenerative alterations in the tegument and intesti	GUO COV2 FRAMESHIFT	20200512_G10X	5.24246	-10.0462	49.889	65.5633	A18084	F021		32
YU033711	03	FDAAprovedDrug	Enzo	DL-339	603-50-9		bisacodyl	relief of constipation and for the management of neurogenic bowel dysfunction	GUO COV2 FRAMESHIFT	20200512_G10X	5.1906	-9.94683	183.25	51.9731	A18084	K015		33
YU034087	02	FDAAprovedDrug	Enzo	NH-106	34580-14-8		ketotifen	cycloheptathiophene blocker of histamine H1 receptors and release of inflammatory mediators. It has been proposed for the treatment of asthma rhinitis skin allergies and anaphylaxis.	GUO COV2 FRAMESHIFT	20200512_G10X	5.15959	-9.88742	229.32	60.158	A18084	F016		34
YU225345	01	FDAAprovedDrug	Enzo	DL-559	642-72-8		benzydamine	Benzydamine (benzydamine hydrochloride PHARIXIA®) is a benzyl-indazole having analgesic antipyretic and anti-inflammatory effects.	GUO COV2 FRAMESHIFT	20200512_G10X	5.14718	-9.86362	125.912	95.6588	A18084	P022		35
YU034485	04	FDAAprovedDrug	Enzo	DL-436	79794-75-5		loratadine	histamine H1 receptor antagonist used in the treatment of allergic rhinitis and urticaria.	GUO COV2 FRAMESHIFT	20200512_G10X	5.08521	-9.74487	110.138	84.2031	A18084	O018		36
YU033626	02	FDAAprovedDrug	Enzo	DL-407	86386-73-4		fluconazole	antifungal agent of the imidazole class used to treat vaginal candidiasis. It inhibits the fungal lanosterol 14 alpha-demethylase	GUO COV2 FRAMESHIFT	20200512_G10X	5.02818	-9.6356	215.455	54.474	A18084	I020		37
YU225264	01	FDAAprovedDrug	Enzo	DL-464	64211-46-7		Oxiconazole	broad spectrum fungistatic inhibits DNA synthesis	GUO COV2 FRAMESHIFT	20200512_G10X	5.02085	-9.62154	202.748	35.587	A18084	F015		38
YU220965	02	FDAAprovedDrug	Enzo	DL-427	84625-61-6		Itraconazole	(SPORANOX) an azole antifungal agent. inhibits the cytochrome P450-dependent synthesis of ergosterol which is a vital component of fungal cell membranes.	GUO COV2 FRAMESHIFT	20200512_G10X	4.8724	-9.33707	189.478	71.0814	A18084	M020		39
YU155559	02	FDAAprovedDrug	Enzo	A-249	24280-93-1		mycophenolic acid	Mycophenolic acid (MPA) possesses antibacterial antifungal antiviral immunosuppressive and anticancer properties.	GUO COV2 FRAMESHIFT	20200512_G10X	4.86127	-9.20233	245.158	73.945	A18083	A017		40
YU225304	01	FDAAprovedDrug	Enzo	DL-526	1405-54-5		Tylosin	Tylosin (trade names Tylocine Tylan) is a bacteriostat feed additive used in veterinary medicine. It has a broad spectrum of activity against Gram-positive organisms and a limited range of Gram-negative organisms. It is found naturally as a fermenta	GUO COV2 FRAMESHIFT	20200512_G10X	4.72983	-9.06386	163.501	73.4314	A18084	D018		41
YU225217	01	FDAAprovedDrug	Enzo	DL-377	56-53-1		diethylstilbestrol	Fosfestrol is an antineoplastic agent used to treat hormone-sensitive tumors especially prostate cancer. Fosfestrol is a prodrug of diethylstilbestrol that is activated in the target cells. A well-known teratogen and carcinogen diethylstilbestrol i	GUO COV2 FRAMESHIFT	20200512_G10X	4.71024	-9.02632	185.566	72.9948	A18084	C014		42
YU225189	01	FDAAprovedDrug	Enzo	DL-329	37321-09-8		apramycin	aminocyclitol antibiotic nhibiting protein synthesis at the level of peptidyl translocation.	GUO COV2 FRAMESHIFT	20200512_G10X	4.70072	-9.00807	197.49	54.8504	A18084	I015		43
YU039784	03	FDAAprovedDrug	Enzo	DL-386	119141-88-7		esomeprazole	Esomeprazole strontium is a proton pump inhibitor. It suppresses gastric acid secretion by specific inhibition H+/K+ ATPase in the gastric parietal cell. The drug is indicated for the treatment of gastroesophageal reflux disease reduction the risk	GUO COV2 FRAMESHIFT	20200512_G10X	4.6969	-9.00075	198.742	72.6086	A18084	E016		44
YU225258	01	FDAAprovedDrug	Enzo	DL-456	83366-66-9		Nefazodone	(Serzone) is an antidepressant drug marketed by Bristol-Myers Squibb. nefazodone acts as an antagonist at type 2 serotonin (5-HT2) post-synaptic receptors and like fluoxetine-type antidepressants inhibits pre-synaptic serotonin (5-HT) reuptake.	GUO COV2 FRAMESHIFT	20200512_G10X	4.68098	-8.97025	161.091	38.5788	A18084	D017		45
YU033788	02	FDAAprovedDrug	Enzo	DL-378	22494-42-4		diflunisal	aspirin-like nonsteroidal anti-inflammatory drug that inhibits cyclooxygenase-2 (COX-2)	GUO COV2 FRAMESHIFT	20200512_G10X	4.59327	-8.80216	165.598	78.4272	A18084	C016		46
YU225257	01	FDAAprovedDrug	Enzo	DL-455	835-31-4		naphazoline	ympathomimetic adrenergic alpha-agonist used to induce systemic vasoconstriction thereby decreasing nasal congestion and inducing constriction around the conjunctiva.	GUO COV2 FRAMESHIFT	20200512_G10X	4.52362	-8.6687	134.675	78.4335	A18084	D015		47
YU225271	01	FDAAprovedDrug	Enzo	DL-476	61477-96-1		Piperacillin	broad-spectrum ampicillin derived ureidopenicillin antibiotic which exerts bactericidal activity by inhibiting septum formation and cell wall synthesis of susceptible bacteria. P	GUO COV2 FRAMESHIFT	20200512_G10X	4.45295	-8.53326	186.38	60.701	A18084	H019		48
YU225165	01	FDAAprovedDrug	Enzo	DL-244	101477-55-8		lomerizine	(KB-2796) is a diphenylpiperazine class L-type and T-type calcium channel blocker with relatively selective CNS effects as a potential agent for the selective improvement of the ocular or cerebrovascular circulation with minimal adverse cardiovascul	GUO COV2 FRAMESHIFT	20200512_G10X	4.45022	-8.52803	158.994	42.355	A18084	A021		49
YU225317	01	FDAAprovedDrug	Enzo	DL-562	136310-93-5		Tiotropium Bromide	(Spiriva) antimuscarinic agent which is often referred to as an anticholinergic. It has similar affinity to the subtypes of muscarinic receptors M1 to M5. Tiotropium is used in the management of chronic obstructive pulmonary disease (COPD).	GUO COV2 FRAMESHIFT	20200512_G10X	4.36407	-8.36294	281.056	42.9232	A18084	H020		50
YU225187	01	FDAAprovedDrug	Enzo	PR-123	121268-17-5		Alendronate	Alendronic acid is a bisphosphonate drug used for osteoporosis osteogenesis imperfecta and several other bone diseases. Alendronate inhibits osteoclast-mediated bone-resorption.	GUO COV2 FRAMESHIFT	20200512_G10X	4.30774	-8.25501	202.561	60.4114	A18084	G015		51
YU225186	01	FDAAprovedDrug	Enzo	DL-318	315-30-0		Allopurinol	Allopurinol is a xanthine oxidase inhibitor used to decrease high blood uric acid levels. Allopurinol is specifically used to prevent gout prevent specific types of kidney stones and for the high uric acid levels that can occur with chemotherapy.	GUO COV2 FRAMESHIFT	20200512_G10X	4.28119	-8.20413	162.468	56.8448	A18084	G013		52
YU225330	01	FDAAprovedDrug	Enzo	DL-584	64872-77-1		butoconazole	Gynazole-1 an imidazole antifungal used in gynecology for the local treatment of vulvovaginal candidiasis via inhibition of steroid synthesis	GUO COV2 FRAMESHIFT	20200512_G10X	4.27308	-8.18857	63.9105	99.0468	A18084	L020		53
YU033910	03	FDAAprovedDrug	Enzo	DL-448	22916-47-8		miconazole	topical antifungal agent for use in the local treatment of vaginal and skin and nail infections due to yeasts and dermatophytes. binds to the heme moiety of the fungal cytochrome P-450 dependent enzyme lanosterol 14-alpha-demethlyase. Inhibits 14-a	GUO COV2 FRAMESHIFT	20200512_G10X	4.26729	-8.17748	216.019	33.668	A18084	B021		54
YU225303	01	FDAAprovedDrug	Enzo	DL-158	105826-92-4		Tropisetron	Tropisetron (Tropisetron-AFT) is a potent and selective serotonin 3 (5-hydroxytryptamine3- 5-HT3) receptor antagonist with antiemetic properties probably mediated via antagonism of receptors both at peripheral sites and in the central nervous system	GUO COV2 FRAMESHIFT	20200512_G10X	4.23156	-8.10902	185.347	71.1087	A18084	D016		55
YU225192	01	FDAAprovedDrug	Enzo	T-116	143-67-9		Vinblastine	Vinblastine is an antineoplastic agent used to treat Hodgkin's disease non-Hodgkin's lymphomas mycosis fungoides cancer of the testis Kaposi's sarcoma Letterer-Siwe disease as well as other cancers. It is a Vinca alkaloid has been used to tr	GUO COV2 FRAMESHIFT	20200512_G10X	4.20267	-8.05366	12.3314	834.753	A18084	K005		56
YU225180	01	FDAAprovedDrug	Enzo	DL-210	94749-08-3		salmeterol	long-acting beta2-adrenergic agonist.	GUO COV2 FRAMESHIFT	20200512_G10X	4.13088	-7.91608	325.03	33.8602	A18084	E017		57
YU225028	01	FDAAprovedDrug	Enzo	AC-809	7361-61-7		xylazine	Xylazine is a potent alpha-2 adrenergic agonist. It was developed as an antihypertensive agent. During clinical studies in people xylazine was found to have excessive central nervous system depressant effects and it was subsequently introduced for	GUO COV2 FRAMESHIFT	20200512_G10X	4.15429	-7.86402	294.463	85.4314	A18083	E020		58
YU225243	01	FDAAprovedDrug	Enzo	DL-426	122892-31-3		itopride	dopamine D2 receptor antagonist and inhibitor of acetylcholinesterase. It is indicated in the for the treatment of gastrointestinal symptoms caused by reduced gastrointestinal motility such as functional non-ulcer dyspepsia (chronic gastritis) gast	GUO COV2 FRAMESHIFT	20200512_G10X	4.01081	-7.68599	251.229	69.31	A18084	M018		59
YU034246	02	FDAAprovedDrug	Enzo	EI-168	28395-03-1		bumetanide	reatment of edema associated with congestive heart failure hepatic and renal disease. It blocks the reabsorption of sodium (sodium carrier family 12) and fluid from the kidney's tubules.	GUO COV2 FRAMESHIFT	20200512_G10X	4.02044	-7.61065	61.6541	98.6135	A18083	P013		60
YU033839	03	FDAAprovedDrug	Enzo	DL-414	25812-30-0		gemfibrozil	antilipemic agent to treat hyperlipoproteinemia and as a second-line therapy for type IIb hypercholesterolemia. Activates Peroxisome proliferator-activated receptor-alpha (PPAR?)	GUO COV2 FRAMESHIFT	20200512_G10X	3.93355	-7.53794	131.733	80.1851	A18084	K014		61
YU225184	01	FDAAprovedDrug	Enzo	DL-316	59277-89-3		Acycloguanosine	Acyclovir is a nucleotide analog antiviral targeting thymidine kinase. used to treat herpes simplex Varicella zoster herpes zoster herpes labialis and acute herpetic keratitis10 11 12 13 14 15.	GUO COV2 FRAMESHIFT	20200512_G10X	3.91939	-7.5108	279.147	49.3512	A18084	G009		62
YU225282	01	FDAAprovedDrug	Enzo	DL-494	1501-84-4		Rimantadine	(Flumadine) is an orally administered antiviral drug used to treat and in rare cases prevent influenzavirus A infection. Rimantadine is an M2 ion channel inhibitor which specifically inhibits the replication of influenza A viruses by interfering wi	GUO COV2 FRAMESHIFT	20200512_G10X	3.84625	-7.37064	146.193	118.581	A18084	L019		63
YU221445	02	FDAAprovedDrug	Enzo	DL-156	13010-47-4		lomustine	treats neoplastic diseases. alkylates DNA and RNA it is not cross resistant with other alkylators	GUO COV2 FRAMESHIFT	20200512_G10X	3.83435	-7.34784	97.2741	74.965	A18084	A017		64
YU224100	02	FDAAprovedDrug	Enzo	CA-225	30484-77-6		flunarizine	Flunarizine is a selective calcium entry blocker with calmodulin binding properties and histamine H1 / dopamine D2 blocking activity. For prophylaxis of a migraine occlusive peripheral vascular disease the vertigo of central and peripheral origin	GUO COV2 FRAMESHIFT	20200512_G10X	3.84842	-7.28502	268.717	69.4341	A18083	H021		65
YU225305	01	FDAAprovedDrug	Enzo	DL-527	124832-27-5		Valaciclovir	Acyclovir is a synthetic antiviral nucleoside analogue. Activity of acyclovir is greatest against herpes 1 and herpes 2 less against varicella zoster still less against Epstein-Barr and very little against cytomegalovirus.	GUO COV2 FRAMESHIFT	20200512_G10X	3.77406	-7.2323	203.249	63.804	A18084	D020		66
YU225265	01	FDAAprovedDrug	Enzo	DL-465	7240-38-2		Oxacillin	Oxacillin is a penicillin beta-lactam antibiotic used in the treatment of bacterial infections caused by susceptible usually gram-positive organisms.	GUO COV2 FRAMESHIFT	20200512_G10X	3.74616	-7.17883	131.326	71.643	A18084	F017		67
YU225270	01	FDAAprovedDrug	Enzo	DL-472	39809-25-1		Penciclovir	(DENAVIR®) is a synthetic acyclic guanine derivative with antiviral activity mainly used to treat infections from herpes simplex virus (HSV) types 1 and 2. Famciclovir (FAMVIR®) is a prodrug form of penciclovir with improved oral bioavailability.	GUO COV2 FRAMESHIFT	20200512_G10X	3.73568	-7.15875	258.584	50.0017	A18084	H011		68
YU225309	01	FDAAprovedDrug	Enzo	NH-101	68844-77-9		astemizole	antihistamine withdrawn from U.S. market in 1999 due to the potential to cause arrhythmias at high doses.	GUO COV2 FRAMESHIFT	20200512_G10X	3.72812	-7.14426	344.027	54.0817	A18084	F014		69
YU225196	01	FDAAprovedDrug	Enzo	DL-342	976-71-6		Canrenone	mineralocorticoid receptor antagonist. Canrenone is used as a diuretic and for treatment of hyperaldosteronism	GUO COV2 FRAMESHIFT	20200512_G10X	3.72408	-7.13653	227.693	85.5161	A18084	K021		70
YU225136	01	FDAAprovedDrug	Enzo	DL-297	179324-69-7		Bortezomib	Velcade proteasome inhibitor induce apoptosis.	GUO COV2 FRAMESHIFT	20200512_G10X	3.76097	-7.11948	87.3548	114.298	A18083	J016		71
YU225323	01	FDAAprovedDrug	Enzo	PD-179	115344-47-3		Siguazodan	selective inhibitor of phosphodiesterase 3 treatment of congestive heart failure.	GUO COV2 FRAMESHIFT	20200512_G10X	3.70792	-7.10556	191.012	82.2961	A18084	J018		72
YU225315	01	FDAAprovedDrug	Enzo	NS-108	24730-10-7		Dihydroergocristine	ergot alkaloid that has an partial agonist activity on dopaminergic and alpha-adrenergic receptors and antagonist activity on serotonin receptors. For treatment of dimentia and cerebrovascular insufficiency	GUO COV2 FRAMESHIFT	20200512_G10X	3.7048	-7.09958	308.661	30.1704	A18084	H010		73
YU033921	02	FDAAprovedDrug	Enzo	AC-743	114-80-7		neostigmine bromide	Neostigmine is a cholinesterase inhibitor used in the treatment of myasthenia gravis and to reverse the effects of muscle relaxants such as gallamine and tubocurarine.	GUO COV2 FRAMESHIFT	20200512_G10X	3.69893	-7.00204	147.551	91.4843	A18083	A022		74
YU225191	01	FDAAprovedDrug	Enzo	DL-333	1649-18-9		azaperone	Azaperone (Stresnil Fluoperidol) is a pyridinylpiperazine and butyrophenone neuroleptic drug with sedative and antiemetic effects.	GUO COV2 FRAMESHIFT	20200512_G10X	3.64559	-6.98612	58.6211	78.1159	A18084	K003		75
YU034042	02	FDAAprovedDrug	Enzo	DL-525	738-70-5		trimethoprim	Trimethoprim (TMP) is an antibiotic is used for the treatment of initial episodes of uncomplicated urinary tract infections due to susceptible strains of the following organisms- Escherichia coli Proteus mirabilis Klebsiella pneumoniae Enterobacte	GUO COV2 FRAMESHIFT	20200512_G10X	3.60716	-6.91247	165.817	62.6588	A18084	D014		76
YU225230	01	FDAAprovedDrug	Enzo	DL-403	50-91-9		floxuridine	pyrimidine analog that acts as an inhibitor of the S-phase of cell division. This selectively kills rapidly dividing cells.	GUO COV2 FRAMESHIFT	20200512_G10X	3.54991	-6.80276	182.624	16.5409	A18084	I012		77
YU225012	01	FDAAprovedDrug	Enzo	AC-735	55-48-1		Atropine	Atropine inhibits the muscarinic actions of acetylcholine on structures innervated by postganglionic cholinergic nerves and on smooth muscles which respond to endogenous acetylcholine but are not so innervated. Targets acetylcholine receptor.	GUO COV2 FRAMESHIFT	20200512_G10X	3.5853	-6.78694	82.9802	86.3776	A18083	A016		78
YU221023	02	FDAAprovedDrug	Enzo	DL-338	60628-96-8		bifonazole	broad-spectrum antimycotic interferes with sterol biosynthesis. Inhibition of cytochrome P450-dependent C14-demethylation of sterols and direct inhibition of HMG-CoA-reductase.	GUO COV2 FRAMESHIFT	20200512_G10X	3.52521	-6.75543	157.742	38.1781	A18084	K013		79
YU225171	01	FDAAprovedDrug	Enzo	DL-310	57773-63-4		Triptorelin	Triptorelin is a synthetic decapeptide agonist analog of luteinizing hormone releasing hormone (LHRH). It works by decreasing the production of certain hormones which reduces testosterone levels in the body. Triptorelin is indicated for the palliat	GUO COV2 FRAMESHIFT	20200512_G10X	3.5129	-6.73183	187.538	65.3534	A18084	C017		80
YU225311	01	FDAAprovedDrug	Enzo	NO-101	357-08-4		naloxone	Narcan among others is a medication used to block the effects of opioids especially in overdose. ?-opioid receptor (MOR) inverse agonist	GUO COV2 FRAMESHIFT	20200512_G10X	3.49426	-6.69611	251.448	50.5025	A18084	F020		81
YU225037	01	FDAAprovedDrug	Enzo	AC-891	71-82-9		Levallorphan	(Lorfan) is an opiate antagonist of morphine family. It acts as an antagonist and partial agonist of the mu opioid receptor	GUO COV2 FRAMESHIFT	20200512_G10X	3.49855	-6.62271	305.172	92.7606	A18083	G022		82
YU225328	01	FDAAprovedDrug	Enzo	PG-051	59122-46-2		Misoprostol	(Cytotec) prostaglandin E1 (PGE1) analogue used for the treatment and prevention of stomach ulcers.	GUO COV2 FRAMESHIFT	20200512_G10X	3.42701	-6.56723	205.565	58.4053	A18084	L010		83
YU000006	04	FDAAprovedDrug	Enzo	NS-520	73-31-4		Melatonin	(5-methoxy N-acetyltryptamine) acts on high affinity G-protein coupled receptors to regulate various aspects of physiology and behaviour including circadian and seasonal responses and some retinal cardiovascular and immunological functions.	GUO COV2 FRAMESHIFT	20200512_G10X	3.46288	-6.55519	341.49	69.0114	A18083	F009		84
YU225237	01	FDAAprovedDrug	Enzo	DL-416	93479-97-1		Glimepiride	(Amaryl) Used to lower blood glucose by increasing the secretion of insulin from pancreas and increasing the sensitivity of peripheral tissues to insulin. Likely binds to ATP-sensitive potassium channel receptors on the pancreatic cell surface red	GUO COV2 FRAMESHIFT	20200512_G10X	3.41212	-6.5387	188.883	57.7572	A18084	K018		85
YU040049	03	FDAAprovedDrug	Enzo	DL-384	93106-60-6		enrofloxacin	broad spectrum anti-bacterial inhibiting DNA Topoisomerase II (Gyrase) and DNA Topoisomerase IV (Topo IV)	GUO COV2 FRAMESHIFT	20200512_G10X	3.38709	-6.49074	152.265	76.8283	A18084	E012		86
YU225222	01	FDAAprovedDrug	Enzo	DL-385	434-03-7		ethisterone	Ethisterone is a metabolite of danazol. Ethisterone is a progestogen hormone. The first orally active progestin Ethisterone (brand names Pranone Progestoral Lutocylol Proluton C) also known as 17?-ethinyltestosterone pregneninolone or anhydroh	GUO COV2 FRAMESHIFT	20200512_G10X	3.38584	-6.48835	172.327	64.5345	A18084	E014		87
YU225336	01	FDAAprovedDrug	Enzo	DL-104	129453-61-8		Fulvestrant	treatment of hormone receptor-positive metastatic breast cancer in post-menopausal women with disease progression following anti-estrogen therapy. It is an estrogen receptor antagonist with no agonist effects which works both by down-regulating and	GUO COV2 FRAMESHIFT	20200512_G10X	3.36332	-6.4452	181.121	80.7348	A18084	N022		88
YU225214	01	FDAAprovedDrug	Enzo	DL--372	17230-88-5		danazol	Danazol ethisterone derivative which is approved by FDA for the treatment of endometriosis fibrocystic breast disease and for preventing hereditary angioedema. It is believed that the in vivo therapeutic effect is achieved through activating androg	GUO COV2 FRAMESHIFT	20200512_G10X	3.32581	-6.37332	221.778	54.9165	A18084	A022		89
YU225194	01	FDAAprovedDrug	Enzo	DL-337	378-44-9		betamethasone	synthetic glucocorticoids. Used for its antiinflammatory or immunosuppressive properties Betamethasone is a glucocorticoid receptor agonist.	GUO COV2 FRAMESHIFT	20200512_G10X	3.32117	-6.36442	138.306	67.0538	A18084	K011		90
YU225050	01	FDAAprovedDrug	Enzo	DL-255	63675-72-9		nisoldipine	Nisoldipine is a 1 4-dihydropyridine derivative with an outstanding vascular selectivity. As a specific calcium antagonist it shortens the action potential and causes electromechanical uncoupling in ventricular myocardium.	GUO COV2 FRAMESHIFT	20200512_G10X	3.36067	-6.3617	188.426	83.6278	A18083	K020		91
YU225202	01	FDAAprovedDrug	Enzo	DL-349	56-75-7		chloramphenicol	broad-spectrum antibiotic inhibitor of bacterial ribosomal protein synthesis	GUO COV2 FRAMESHIFT	20200512_G10X	3.28472	-6.29457	56.8684	98.1168	A18084	M015		92
YU220957	02	FDAAprovedDrug	Enzo	DL-580	71675-85-9		amisulpride	antipsychotic antidepressant dopamine receptor antagonist	GUO COV2 FRAMESHIFT	20200512_G10X	3.26347	-6.25385	161.31	72.6396	A18084	O019		93
YU040041	03	FDAAprovedDrug	Enzo	NS-109	67121-76-0		fluperlapine	dibenzazepine chemically and pharmacologically similar to clozapine. Fluperlapine is fairly effective neuroleptic drug with a fast-acting antipsychotic affect.	GUO COV2 FRAMESHIFT	20200512_G10X	3.25247	-6.23277	277.77	48.1412	A18084	H012		94
YU034492	02	FDAAprovedDrug	Enzo	NA-139	14252-80-3		bupivacaine	anesthetic sodium channel blocker	GUO COV2 FRAMESHIFT	20200512_G10X	3.19985	-6.13194	213.484	56.3291	A18084	F012		95
YU225263	01	FDAAprovedDrug	Enzo	DL-106	64224-21-1		oltipraz	schistosomicide and has been shown in rodent models to inhibit the formation of cancers in the bladder blood colon kidney liver lung pancreas stomach and trachea skin and mammary tissue. Oltipraz and other 1 2-dithiole-3-thiones inactivate	GUO COV2 FRAMESHIFT	20200512_G10X	3.18514	-6.10373	219.618	53.792	A18084	F009		96
YU225188	01	FDAAprovedDrug	Enzo	DL-327	7177-48-2		Ampicillin	beta lactam antibacterial targetrs penicillin-binding proteins (PBPs)	GUO COV2 FRAMESHIFT	20200512_G10X	3.15964	-6.05488	85.2244	76.3079	A18084	I011		97
YU033982	02	FDAAprovedDrug	Enzo	ST-405	3506-09-0		propranolol	nonselective beta-adrenergic receptor-blocking agent possessing no other autonomic nervous system activity.	GUO COV2 FRAMESHIFT	20200512_G10X	3.12382	-5.98624	197.584	84.6222	A18084	L021		98
YU040348	03	FDAAprovedDrug	Enzo	DL-463	28721-07-5		oxcarbazepine	Oxcarbazepine and its active metabolite (10 11-dihydro-10-hydroxy-carbazepine MHD) have been effective in animal models of epilepsy that generally predict efficacy in generalized tonic-clonic seizures and partial seizures in humans.	GUO COV2 FRAMESHIFT	20200512_G10X	3.12337	-5.98537	242.778	67.2844	A18084	F013		99
YU034159	02	FDAAprovedDrug	Enzo	DL-394	36330-85-5		fenbufen	nonsteroidal anti-inflammatory drug developed for the treatment of symptoms associated with such disease as rheumatoid arthritis. Fenbufen acts through its active metabolite 4-biphenylacetic acid which is a potent inhibitor of COX1 and COX2 enzymes	GUO COV2 FRAMESHIFT	20200512_G10X	3.07574	-5.8941	222.435	51.9863	A18084	G014		100
YU225146	01	FDAAprovedDrug	Enzo	DL-102	25507-04-4		Clindamycin palmitateÂ·HCl	prodrug of clindamycin for treatment of serious infections caused by susceptible anaerobic bacteria	GUO COV2 FRAMESHIFT	20200512_G10X	3.10724	-5.88196	88.8129	146.65	A18083	N016		101
YU225302	01	FDAAprovedDrug	Enzo	DL-524	124-94-7		triamcinolone	Triamcinolone is a long-acting synthetic corticosteroid primarily used for their anti-inflammatory effects in disorders of many organ systems.	GUO COV2 FRAMESHIFT	20200512_G10X	3.05924	-5.86248	226.159	63.2108	A18084	D012		102
YU225335	01	FDAAprovedDrug	Enzo	SL-230	72599-27-0		miglustat	(Zavesca) Miglustat is an inhibitor of the enzyme glucosylceramide synthase. treatment of adult patients with mild to moderate type 1 (nonneuropathic) Gaucher's disease for whom enzyme replacement therapy is not a therapeutic option	GUO COV2 FRAMESHIFT	20200512_G10X	3.03824	-5.82223	232.888	94.3486	A18084	N020		103
YU221401	02	FDAAprovedDrug	Enzo	DL-269	184475-35-2		gefitinib	an anilinoquinazoline with antineoplastic activity. Gefitinib inhibits the epidermal growth factor receptor (EGFR) tyrosine kinase by binding to the adenosine triphosphate (ATP)-binding site of the enzyme. Gefitinib is the first selective inhibitor o	GUO COV2 FRAMESHIFT	20200512_G10X	3.05905	-5.79075	220.688	88.0838	A18083	B019		104
YU225062	01	FDAAprovedDrug	Enzo	DL-119	114-70-5		Sodium Phenylacetate	(PAA and synonyms are- ?-toluic acid benzeneacetic acid alpha tolylic acid 2-phenylacetic acid ?-phenylacetic acid) treats type II hyperammonemia to help reduce the amounts of ammonia in a patient's bloodstream by forming phenylacetyl-CoA which	GUO COV2 FRAMESHIFT	20200512_G10X	3.05059	-5.77473	107.177	78.8466	A18083	O012		105
YU225252	01	FDAAprovedDrug	Enzo	DL-446	60-56-0		thiamazole	(Tapazole or Thiamazole or MMI) is an antithyroid drug. Methimazole binds to thyroid peroxidase and thereby inhibits the conversion of iodide to iodine. Methimazole is used for the treatment of hyperthyroidism goiter Graves disease and psoriasis.	GUO COV2 FRAMESHIFT	20200512_G10X	2.98985	-5.72951	142.531	75.8654	A18084	B017		106
YU224995	01	FDAAprovedDrug	Enzo	AC-220	29868-97-1		pirenzepine	Pirenzepine is a M1 muscarinic receptor antagonist which is prescribed for the treatment of gastric and duodenal ulcer in Europe. The drug preferentially acts on the gastric mucosa to inhibit secretion of both gastric acid and pepsin. Experiment wit	GUO COV2 FRAMESHIFT	20200512_G10X	2.99724	-5.67374	286.671	98.2606	A18083	K021		107
YU225181	01	FDAAprovedDrug	Enzo	T-117	2068-78-2		Vincristine sulfate	vinca alkaloid antineoplastic agent used as a treatment for various cancers including breast cancer Hodgkin's disease Kaposi's sarcoma and testicular cancer. The vinca alkaloids are considered to be cell cycle phase-specific. The antitumor activi	GUO COV2 FRAMESHIFT	20200512_G10X	2.94301	-5.63975	24.3811	56.0301	A18084	E019		108
YU225200	01	FDAAprovedDrug	Enzo	DL-347	63527-52-6		Cefotaxime Acid	broad spectrum cephalosporin antibiotic for parenteral administration targets PBPs	GUO COV2 FRAMESHIFT	20200512_G10X	2.93057	-5.61591	199.337	63.0293	A18084	M011		109
YU223744	03	FDAAprovedDrug	Enzo	DL-204	77883-43-3		doxazosin	(CARDURA) is indicated for the treatment of both the urinary outflow obstruction and obstructive and irritative symptoms associated with BPH- obstructive symptoms (hesitation intermittency dribbling weak urinary stream incomplete emptying of the	GUO COV2 FRAMESHIFT	20200512_G10X	2.91988	-5.59542	183.375	61.8005	A18084	C020		110
YU034198	03	FDAAprovedDrug	Enzo	DL-509	122-11-2		sulfadimethoxine	sulfonamide antibacterial used to treat many infections including treatment of respiratory urinary tract enteric and soft tissue infections. inhibits multiplication of bacteria by acting as competitive inhibitors of p-aminobenzoic acid in the foli	GUO COV2 FRAMESHIFT	20200512_G10X	2.88102	-5.52095	86.0382	91.2401	A18084	P011		111
YU225231	01	FDAAprovedDrug	Enzo	DL-404	67-73-2		fluocinolone acetonide	For the relief of the inflammatory and pruritic manifestations of corticosteroid-responsive dermatoses. Also for the treatment of chronic non-infectious uveitis affecting the posterior segment of the eye (Retisert). Fluocinolone Acetonide is a cortic	GUO COV2 FRAMESHIFT	20200512_G10X	2.86348	-5.48734	253.639	55.9832	A18084	I014		112
YU221009	02	FDAAprovedDrug	Enzo	PD-175	61413-54-5		rolipram	Rolipram is a selective phosphodiesterase-4 inhibitor antidepressant drug	GUO COV2 FRAMESHIFT	20200512_G10X	2.83854	-5.43954	213.734	82.8192	A18084	J016		113
YU225248	01	FDAAprovedDrug	Enzo	DL-438	124750-99-8		Losartan potassium	selective competitive angiotensin II receptor type 1 (AT1) antagonist. Losartant is recommended as one of several preferred agents for the initial management of hypertension.	GUO COV2 FRAMESHIFT	20200512_G10X	2.78167	-5.33057	69.1998	239.673	A18084	O022		114
YU225239	01	FDAAprovedDrug	Enzo	DL-419	50-23-7		hydrocortisone	glucocorticoid for the treatment of inflammation allergy collagen diseases asthma adrenocortical deficiency shock and some neoplastic conditions. Binds to GRE and the anti-inflammatory actions of corticosteroids are thought to involve lipocort	GUO COV2 FRAMESHIFT	20200512_G10X	2.75634	-5.28202	64.0044	71.5458	A18084	M004		115
YU034483	02	FDAAprovedDrug	Enzo	J120	50-12-4		mephenytoin	alkylating agent which produces a number of DNA adducts with the DNA interstrand crosslink (ICL) used to treat different cancers including myeloma melanoma and ovarian cancer.	GUO COV2 FRAMESHIFT	20200512_G10X	2.78729	-5.27631	267.305	84.3038	A18083	J022		116
YU225232	01	FDAAprovedDrug	Enzo	DL-408	566-48-3		formestane	(Lentaron) is a type I steroidal selective aromatase inhibitor used in the treatment of estrogen receptor-positive breast cancer in postmenopausal women.	GUO COV2 FRAMESHIFT	20200512_G10X	2.74435	-5.25905	172.389	85.1591	A18084	I022		117
YU225156	01	FDAAprovedDrug	Enzo	DL-174	104-46-1		Anethole, trans-	flavoring agent in foods and beverages- in perfumery particularly for soap and dentifrices. Anethole has potent antimicrobial properties against bacteria yeast and fungi. Anethole also has nematicidal activity and is a promising insecticide. Seve	GUO COV2 FRAMESHIFT	20200512_G10X	2.75564	-5.2164	118.341	63.8668	A18083	P020		118
YU225133	01	FDAAprovedDrug	Enzo	DL-288	123441-03-2		rivastigmine	Exelon) is a parasympathomimetic or cholinergic agent for the treatment of mild to moderate dementia of the Alzheimer's type and dementia due to Parkinson's disease. Rivastigmine an acetylcholinesterase inhibitor inhibits both butyrylcholinesterase	GUO COV2 FRAMESHIFT	20200512_G10X	2.74859	-5.20305	233.174	92.6967	A18083	H018		119
YU033966	02	FDAAprovedDrug	Enzo	DL-486	55268-74-1		praziquantel	(Biltricide) anthelmintic	GUO COV2 FRAMESHIFT	20200512_G10X	2.71465	-5.20213	234.328	79.4819	A18084	J019		120
YU035341	04	FDAAprovedDrug	Enzo	DL-197	104632-26-0		Pramipexole	dopamine agonist treatment for Parkinson's disease	GUO COV2 FRAMESHIFT	20200512_G10X	2.71302	-5.19901	150.981	78.5008	A18084	C015		121
YU221085	02	FDAAprovedDrug	Enzo	DL-536	81-24-3		Taurocholic acid	Acts as a detergent to solubilize fats for absorption and is itself absorbed. It is used as a cholagogue and cholerectic (a bile purging agent)	GUO COV2 FRAMESHIFT	20200512_G10X	2.70512	-5.18387	208.351	88.93	A18084	N018		122
YU225158	01	FDAAprovedDrug	Enzo	DL-545	128794-94-5		Mycophenolate mofetil	Mycophenolic acid (MPA) possesses antibacterial antifungal antiviral immunosuppressive and anticancer properties. It is an uncompetitive and reversible inhibitor of inosine monophosphate dehydrogenase (IMPDH) and therefore inhibits the de novo	GUO COV2 FRAMESHIFT	20200512_G10X	2.70253	-5.1789	12.6131	146.442	A18084	A003		123
YU039750	04	FDAAprovedDrug	Enzo	DL-516	19387-91-8		tinidazole	antiprotozoal agent formally known as 1-[2-(ethylsulfonyl)ethyl]-2-methyl-5-nitroimidazole and a second-generation 2-methyl-5-nitroimidazole. Tinidazole is a prodrug and antiprotozoal agent. It is suggested that the toxic free radicals covalently bi	GUO COV2 FRAMESHIFT	20200512_G10X	2.68819	-5.15143	177.397	72.5599	A18084	B014		124
YU225014	01	FDAAprovedDrug	Enzo	AC-741	826-39-1		mecamylamine	antihypertensive	GUO COV2 FRAMESHIFT	20200512_G10X	2.71816	-5.14544	141.217	84.1329	A18083	A020		125
YU221450	03	FDAAprovedDrug	Enzo	DL-371	891986		Dacarbazine	antineoplastic agent which is used in the treatment of metastatic malignant melanoma. Dacarbazine works by methylating guanine at the O-6 and N-7 positions.	GUO COV2 FRAMESHIFT	20200512_G10X	2.68233	-5.1402	209.884	58.6701	A18084	A020		126
YU225172	01	FDAAprovedDrug	Enzo	NP-526	6998-60-3		RIFAMYCIN SV	derivative of ansamycin antibiotic rifamycin B. inhibits the beta subunit of the bacterial DNA-dependent RNA polymerase	GUO COV2 FRAMESHIFT	20200512_G10X	2.68205	-5.13965	136.084	67.1591	A18084	C019		127
YU225134	01	FDAAprovedDrug	Enzo	DL-236	379-79-3		Ergotamine	agonist of tryptaminergic receptors (including the serotonin receptor [5-HT2]) and ?-adrenergic receptors in blood vessels and various smooth muscles. For abortion or prevention of vascular headaches such as migraine migraine variant cluster head	GUO COV2 FRAMESHIFT	20200512_G10X	2.68065	-5.07444	202.096	81.283	A18083	H022		128
YU225190	01	FDAAprovedDrug	Enzo	DL-332	64228-81-5		atracurium besilate	skeletal muscle relaxant adjunct to general anesthesia to facilitate endotracheal intubation and to provide skeletal muscle relaxation during surgery or mechanical ventilation.	GUO COV2 FRAMESHIFT	20200512_G10X	2.63751	-5.05431	219.305	76.5919	A18084	I021		129
YU225130	01	FDAAprovedDrug	Enzo	DL-284	388082-78-8		lapatinib	(TYKERB). dual inhibitor of the EGFR (epidermal growth factor receptor- also called HER1 or ErbB1) and HER2 receptor tyrosine kinases for treatment of metastatic breast cancer.	GUO COV2 FRAMESHIFT	20200512_G10X	2.62197	-4.96336	235.68	67.8069	A18083	H010		130
YU220993	02	FDAAprovedDrug	Enzo	DL-398	98319-26-7		finasteride	competitive and specific inhibitor of Type II 5a-reductase an intracellular enzyme that converts the androgen testosterone into 5?-dihydrotestosterone (DHT). used for the treatment of symptomatic benign prostatic hyperplasia (BPH) in men with an en	GUO COV2 FRAMESHIFT	20200512_G10X	2.57409	-4.93277	187.569	80.8318	A18084	G022		131
YU021854	03	FDAAprovedDrug	Enzo	DL-475	50-33-9		phenylbutazone	anti-inflammatory drug which binds to and inactivates cyclooxygenases and prostacyclin synthase through peroxide (H2O2) mediated deactivation.	GUO COV2 FRAMESHIFT	20200512_G10X	2.55569	-4.89751	237.99	80.5226	A18084	H017		132
YU225296	01	FDAAprovedDrug	Enzo	DL-517	32986-56-4		tobramycin	Tobramycin an aminoglycoside antibiotic obtained from cultures of Streptomyces tenebrarius it is effective against gram-negative bacteria especially the pseudomonas species. Tobramycin binds irreversibly to one of two aminoglycoside binding sites	GUO COV2 FRAMESHIFT	20200512_G10X	2.55558	-4.8973	93.268	83.3423	A18084	B016		133
YU225126	01	FDAAprovedDrug	Enzo	GR-314	147221-93-0		Delavirdine mesylate	nonnucleoside reverse transcriptase inhibitor (NNRTI) antiviral HIV	GUO COV2 FRAMESHIFT	20200512_G10X	2.5741	-4.87275	222.465	100.669	A18083	F020		134
YU039784	04	FDAAprovedDrug	Enzo	DL-462	73590-58-6		omeprazole	antisecretory compounds which suppress gastric acid secretion by specific inhibition of the H+ /K+ ATPase enzyme system at the secretory surface of the gastric parietal cell. Omeprazole is used under brand names Prilosec and Losec for treatment of	GUO COV2 FRAMESHIFT	20200512_G10X	2.53702	-4.86174	206.129	63.9395	A18084	F011		135
YU225238	01	FDAAprovedDrug	Enzo	DL-418	84-16-2		hexestrol	(Synoestrol Estrifar Estronal hexoestrol dihydro-diethylstilbestrol) is a synthetic non-steroidal estrogen of the stilbestrol group related to diethylstilbestrol that was used to treat estrogen deficiency but is now no longer employed medically.	GUO COV2 FRAMESHIFT	20200512_G10X	2.52161	-4.83221	152.734	103.677	A18084	K022		136
YU225301	01	FDAAprovedDrug	Enzo	DL-523	27203-92-5		Tramadol	Tramadol (sold under the brand name Ultram) is a narcotic analgesic proposed for moderate to severe pain. Tramadol and its O-desmethyl metabolite (M1) are selective weak OP3-receptor agonists.	GUO COV2 FRAMESHIFT	20200512_G10X	2.51902	-4.82725	219.962	50.4713	A18084	D010		137
YU224982	01	FDAAprovedDrug	Enzo	AC-164	11032-41-0		Dihydroergotamine mesylate	Dihydroergotamine is indicated for the acute treatment of migraine headaches with or without aura and the acute treatment of cluster headache episodes. Dihydroergotamine binds with high affinity to 5-HT1D? and 5-HT1D? receptors.	GUO COV2 FRAMESHIFT	20200512_G10X	2.54952	-4.82622	263.249	76.7033	A18083	G021		138
YU225169	01	FDAAprovedDrug	Enzo	DL-194	196618-13-0		oseltamivir	Oseltamivir phosphate is an ethyl ester prodrug requiring ester hydrolysis for conversion to the active form oseltamivir carboxylate. Oseltamivir carboxylate is an inhibitor of influenza virus neuraminidase affecting release of viral particles.	GUO COV2 FRAMESHIFT	20200512_G10X	2.51579	-4.82106	203.187	72.0621	A18084	C011		139
YU221386	02	FDAAprovedDrug	Enzo	DL-424	99011-02-6		imiquimod	miquimod is an immune response modifier that acts as a toll-like receptor 7 agonist. commonly used topically to treat warts on the skin of the genital and anal areas and to treat actinic keratoses	GUO COV2 FRAMESHIFT	20200512_G10X	2.51456	-4.81869	224.375	57.625	A18084	M014		140
YU040325	03	FDAAprovedDrug	Enzo	DL-357	81103-11-9		clarithromycin	Clarithromycin is an antibacterial drug which is used either in combination with lansoprazole and amoxicillin (Prevpac) in combination with omeprazole and amoxicillin (Omeclamox) or alone (Biaxin) for the treatment of broad range of infections. The	GUO COV2 FRAMESHIFT	20200512_G10X	2.4938	-4.77892	184.47	61.1207	A18084	O011		141
YU225255	01	FDAAprovedDrug	Enzo	DL-452	88671-89-0		Myclobutanil	fungicide widely used as an agrichemical. inhibits of the enzyme C14 demethylase which is involved in the synthesis of ergostero	GUO COV2 FRAMESHIFT	20200512_G10X	2.48418	-4.76049	178.993	54.929	A18084	D009		142
YU225029	01	FDAAprovedDrug	Enzo	AC-810	50-40-1		Norepinephrine-(+)-tartrate L (-)	(l-arterenol/Levarterenol or l-norepinephrine) is a sympathomimetic catecholamine with multiple roles including as a hormone and a neurotransmitter.	GUO COV2 FRAMESHIFT	20200512_G10X	2.50988	-4.75118	224.151	103.644	A18083	E022		143
YU225198	01	FDAAprovedDrug	Enzo	DL-345	298-46-4		carbamazepine	analgesic anti-epileptic agent that is FDA approved for the treatment of epilepsy trigeminal neuralgia. It appears to act by reducing polysynaptic responses and blocking the post-tetanic potentiation	GUO COV2 FRAMESHIFT	20200512_G10X	2.45097	-4.69683	30.6407	122.448	A18084	M007		144
YU225079	01	FDAAprovedDrug	Enzo	DL-277	68475-42-3		Anagrelide	Anagrelide is an orally active quinazinolone derivative that was originally developed as an antiplatelet drug. The drug inhibits cyclic nucleotide phosphodiesterase III (PDEIII) and phopholipase A2 which is thought to cause the side effects of vasod	GUO COV2 FRAMESHIFT	20200512_G10X	2.47265	-4.6807	212.258	84.6183	A18083	D021		145
YU040339	03	FDAAprovedDrug	Enzo	DL-326	89-57-6		mesalazine	Mesalazine or 5-aminosalicylic acid (5-ASA) is an anti-inflammatory drug used to treat inflammation of the digestive tract (Crohn's disease) and mild to moderate ulcerative colitis.	GUO COV2 FRAMESHIFT	20200512_G10X	2.44139	-4.67847	86.8206	78.6724	A18084	I009		146
YU225051	01	FDAAprovedDrug	Enzo	DL-256	103890-78-4		Lacidipine	(Lacipil Motens) lipophilic dihydropyridine calcium antagonist for treatment of hypertension	GUO COV2 FRAMESHIFT	20200512_G10X	2.45511	-4.64749	249.214	81.023	A18083	K022		147
YU033748	02	FDAAprovedDrug	Enzo	DL-247	14976-57-9		Clemastine	histamine H1 antagonist used in hay fever rhinitis allergic skin conditions and pruritus.	GUO COV2 FRAMESHIFT	20200512_G10X	2.44667	-4.63151	398.132	78.5274	A18083	I022		148
YU039809	03	FDAAprovedDrug	Enzo	DL-328	99464-64-9		ampiroxicam	non-steroidal anti-inflammatory drug (NSAID) that exhibits anti-inflammatory and analgesic activities- it inhibits COX-1 and COX-2.	GUO COV2 FRAMESHIFT	20200512_G10X	2.39868	-4.59662	267.911	56.1608	A18084	I013		149
YU033950	02	FDAAprovedDrug	Enzo	DL-474	132-98-9		Pencillin V	narrow spectrum antibiotic also commonly referred to as Penicillin V or Penicillin VK. treat mild to moderate infections in the respiratory tract skin and soft tissues caused by penicillin G­-sensitive microorganisms.	GUO COV2 FRAMESHIFT	20200512_G10X	2.38666	-4.5736	234.015	79.4237	A18084	H015		150
YU225193	01	FDAAprovedDrug	Enzo	DL-336	78110-38-0		Aztreonam	monocyclic beta-lactam antibiotic (monobactam) targets PBP-3	GUO COV2 FRAMESHIFT	20200512_G10X	2.38559	-4.57155	187.819	67.8164	A18084	K009		151
YU034484	02	FDAAprovedDrug	Enzo	AC-1290	135046-48-9		clopidogrel	antiplatelet agent used to inhibit blood clots in a variety of conditions such as peripheral vascular disease coronary artery disease and cerebrovascular disease. The active metabolite of clopidogrel selectively inhibits the binding of adenosine d	GUO COV2 FRAMESHIFT	20200512_G10X	2.37533	-4.55188	190.761	89.3636	A18084	O021		152
YU225162	01	FDAAprovedDrug	Enzo	DL-207	35898-87-4		dilazep	coronary and cerebral vasodilator as an adenosine reuptake inhibitor. Dilazep is an inhibitor of platelet aggregation and of membrane transport of nucleosides. Dilazep is also known to have a vasodilating effect on renal vessels and is often used in	GUO COV2 FRAMESHIFT	20200512_G10X	2.35712	-4.51698	154.205	43.6703	A18084	A011		153
YU225235	01	FDAAprovedDrug	Enzo	DL-413	1405-41-0		gentamicin	aminoglycoside broad spectrum antibiotic binds to the prokaryotic ribosome inhibiting protein synthesis in susceptible bacteria	GUO COV2 FRAMESHIFT	20200512_G10X	2.35067	-4.50462	241.84	58.0781	A18084	K012		154
YU225221	01	FDAAprovedDrug	Enzo	DL-383	74011-58-8		enoxacin	Enoxacin is an oral broad-spectrum fluoroquinolone antibacterial agent used in the treatment of urinary tract infections and gonorrhea. Interfering with DNA replication by inhibiting bacterial DNA gyrase and topoisomerase IV	GUO COV2 FRAMESHIFT	20200512_G10X	2.32487	-4.45519	238.804	51.4845	A18084	E010		155
YU225325	01	FDAAprovedDrug	Enzo	PD-185	42971-09-5		Vinpocetine	synthetic derivative of the vinca alkaloid vincamine. Vinpocetine acts as a phosphodiesterase (PDE) type-1 inhibitor in isolated rabbit aorta Independent of vinpocetine's action on PDE vinpocetine inhibits IKK preventing I?B degradation and the fo	GUO COV2 FRAMESHIFT	20200512_G10X	2.30888	-4.42454	221.214	86.0202	A18084	J022		156
YU155531	02	FDAAprovedDrug	Enzo	AC-1053	442-51-3		Harmine	reversible inhibitor of monoamine oxidase A (MAO-A) but not MAO-B. Harmine has been found to have potential anti-cancer and neuroprotective properties and also promotes differentiation of osteoblasts and chondrocytes while inhibiting osteoclastogen	GUO COV2 FRAMESHIFT	20200512_G10X	2.30763	-4.42216	54.2081	49.6913	A18084	H004		157
YU225216	01	FDAAprovedDrug	Enzo	DL-375	15307-86-5		diclofenac	nonsteroidal anti-inflammatory drug (NSAID) of the phenylacetic acid class with anti-inflammatory analgesic and antipyretic properties. Diclofenac inhibits cyclooxygenase (COX)-2 enzyme	GUO COV2 FRAMESHIFT	20200512_G10X	2.29926	-4.40611	245.658	61.6398	A18084	C010		158
YU224980	01	FDAAprovedDrug	Enzo	DL-571	849-55-8		buphenine	Nylidrin (Buphenine Arlidin) is a beta-adrenergic agonist. Nylidrin causes peripheral vasodilation a positive inotropic effect and increased gastric volume of gastric juice. It is used in the treatment of peripheral vascular disorders and prematur	GUO COV2 FRAMESHIFT	20200512_G10X	2.3264	-4.40384	259.011	95.079	A18083	G017		159
YU225300	01	FDAAprovedDrug	Enzo	DL-582	26787-78-0		Amoxicillin	antibacterial targetrs penicillin-binding proteins (PBPs)	GUO COV2 FRAMESHIFT	20200512_G10X	2.29688	-4.40156	209.415	58.4341	A18084	D008		160
YU225212	01	FDAAprovedDrug	Enzo	DL-368	427-51-0		Cyproterone Acetate	steroid drug for the treatment of sever acne under the name Diane-35 (ethinyl estradiol) and its mechanism of action in this condition is explained by competitive inhibition of androgen receptor AR.	GUO COV2 FRAMESHIFT	20200512_G10X	2.29471	-4.39739	179.369	81.8455	A18084	A014		161
YU225102	01	FDAAprovedDrug	Enzo	EI-107	65277-42-1		ketoconazole	antifungal activates AhR in gene reporter cell line and dose-dependently induces CYP1A1 mRNA and CYP1A1	GUO COV2 FRAMESHIFT	20200512_G10X	2.31983	-4.39142	164.183	74.2327	A18083	N005		162
YU040261	03	FDAAprovedDrug	Enzo	DL-566	159989-64-7		Nelfinavir mesylate	(Viracept) Antiviral protease inhibitor with activity against Human Immunodeficiency Virus Type 1 (HIV-1)	GUO COV2 FRAMESHIFT	20200512_G10X	2.28573	-4.38019	224.469	78.5156	A18084	L017		163
YU225329	01	FDAAprovedDrug	Enzo	RA-104	32828-81-2		Picotamide	(Plactidil) is a platelet aggregation inhibitor. It works as a thromboxane synthase inhibitor and a thromboxane receptor inhibitor for treatment of clinical arterial thrombosis and peripheral artery disease.	GUO COV2 FRAMESHIFT	20200512_G10X	2.26786	-4.34594	167.35	82.2046	A18084	L018		164
YU225054	01	FDAAprovedDrug	Enzo	DL-262	95233-18-4		Atovaquone	naphthoquinone (Mepron). Meron is used for the treatment or prevention of Pneumocystis carinii pneumonia. Targets cytochrome bc1 complex (Complex III)	GUO COV2 FRAMESHIFT	20200512_G10X	2.25058	-4.26033	174.345	112.617	A18083	M014		165
YU224323	02	FDAAprovedDrug	Enzo	GR-210	97322-87-7		troglitazone	Troglitazone (TGZ brand name- Rezulin and Prelay) is a peroxisome proliferator-activated receptor gamma (PPAR gamma) ligand which was developed by Daiichi Sankyo and approved for the US market for the treatment of Type II diabetes mellitus.	GUO COV2 FRAMESHIFT	20200512_G10X	2.24492	-4.2496	251.401	92.4102	A18083	D022		166
YU225208	01	FDAAprovedDrug	Enzo	DL-359	105956-99-8		Clinafloxacin	broad-spectrum fluoroquinolone antibiotic inhibits DNA gyrase	GUO COV2 FRAMESHIFT	20200512_G10X	2.20605	-4.22749	140.966	61.4207	A18084	O015		167
YU225207	01	FDAAprovedDrug	Enzo	DL-358	38083-17-9		climbazole	topical antifungal	GUO COV2 FRAMESHIFT	20200512_G10X	2.18802	-4.19294	73.1121	93.4235	A18084	O013		168
YU225197	01	FDAAprovedDrug	Enzo	DL-343	1791337		Carbadox	Carbadox is a veterinary medicine which was approved by FDA for the treatment of swine dysentery and bacterial swine enteritis. Promotes animal growth.	GUO COV2 FRAMESHIFT	20200512_G10X	2.17919	-4.17601	69.5754	113.382	A18084	M003		169
YU225225	01	FDAAprovedDrug	Enzo	DL-390	7414-83-7		Etidronate	Didronel also known as EHDP) a diphosphonate which is indicated for the treatment of symptomatic Paget’s disease of bone and in the prevention and treatment of heterotopic ossification following total hip replacement or due to spinal cord injury.	GUO COV2 FRAMESHIFT	20200512_G10X	2.17841	-4.17452	55.8356	75.4657	A18084	G004		170
YU034478	03	FDAAprovedDrug	Enzo	DL-299	169590-42-5		celecoxib	nonsteroidal anti-inflammatory drug (NSAID) via inhibition of cyclooxygenase-2 (COX-2).	GUO COV2 FRAMESHIFT	20200512_G10X	2.20274	-4.16977	201.732	94.5637	A18083	L018		171
YU225027	01	FDAAprovedDrug	Enzo	AC-808	51-40-1		L-(+)-Epinephrine tartrate	sympathomimetic catecholamine. It acts as a naturally occurring agonist at both alpha and beta-adrenergic receptors. Through its action on alpha-adrenergic receptors epinephrine lessens the vasodilation and increased vascular permeability that occu	GUO COV2 FRAMESHIFT	20200512_G10X	2.17684	-4.12073	269.127	85.1836	A18083	E018		172
YU223622	02	FDAAprovedDrug	Enzo	NS-515	74050-98-9		ketanserin	selective 5HT2A receptor antagonist accelerate epithelialization for the treatment of wounds burns ulcers and anal fissure.	GUO COV2 FRAMESHIFT	20200512_G10X	2.13418	-4.08976	313.262	64.2453	A18084	H018		173
YU039793	03	FDAAprovedDrug	Enzo	DL-138	21498-08-8		LofexidineÂ·HCl	LUCEMYRA for the treatment of opioid withdrawal symptoms in adults. Lofexidine acts as an agonist to ?2 adrenergic receptors.	GUO COV2 FRAMESHIFT	20200512_G10X	2.12588	-4.07386	46.634	104.384	A18084	C003		174
YU225173	01	FDAAprovedDrug	Enzo	DL-198	105462-24-6		risedronic acid	pyridinyl bisphosphonate that inhibits osteoclast-mediated bone resorption and modulates bone metabolism. for the treatment of postmenopausal osteoporosis osteoporosis in men glucocorticoid-induced osteoporosis and Paget’s disease. Calcium antaci	GUO COV2 FRAMESHIFT	20200512_G10X	2.1257	-4.07352	231.01	68.9629	A18084	C021		175
YU225204	01	FDAAprovedDrug	Enzo	DL-352	132-22-9		chlorphenamine	antihistamine binds to the histamine H1 receptor blocks the action of endogenous histamine	GUO COV2 FRAMESHIFT	20200512_G10X	2.11767	-4.05812	182.06	97.8616	A18084	M021		176
YU225341	01	FDAAprovedDrug	Enzo	DL-234	306-40-1		Succinylcholine	suxamethonium is a quaternary skeletal muscle relaxant (anectine) used as an adjunct to general anesthesiactivates the muscle-type nicotinic acetylcholine receptor followed by desensitization	GUO COV2 FRAMESHIFT	20200512_G10X	2.09642	-4.01741	148.227	82.6853	A18084	P014		177
YU033908	02	FDAAprovedDrug	Enzo	DL-445	56392-17-7		metoprolol	beta-adrenergic receptor blocking agent. for the treatment of hypertension angina pectoris and myocardial infarction	GUO COV2 FRAMESHIFT	20200512_G10X	2.09468	-4.01407	155.645	95.4332	A18084	B015		178
YU039659	05	FDAAprovedDrug	Enzo	DL-473	1677687		pentoxifylline	treatment of intermittent claudication based on chronic occlusive arterial disease of the limbs	GUO COV2 FRAMESHIFT	20200512_G10X	2.06338	-3.95408	253.388	72.8197	A18084	H013		179
YU034066	02	FDAAprovedDrug	Enzo	DL-531	54-92-2		iproniazid	Iproniazid is a non-selective irreversible monoamine oxidase inhibitor (MAO) of the hydrazine class. It was originally developed for the treatment of Tuberculosis but in 1952 its antidepressant properties were discovered when researchers noted tha	GUO COV2 FRAMESHIFT	20200512_G10X	2.0599	-3.94742	235.11	49.6745	A18084	F008		180
YU225229	01	FDAAprovedDrug	Enzo	DL-581	549-18-8		amitriptyline	antidepressant targets 5ht receptor and seratonin oradrenaline transporter	GUO COV2 FRAMESHIFT	20200512_G10X	2.05986	-3.94735	316.141	35.6643	A18084	I010		181
YU225035	01	FDAAprovedDrug	Enzo	AC-840	7232-21-5		metoclopramide	opamine D2 antagonist that is used as an antiemetic. Metoclopramide inhibits gastric smooth muscle relaxation produced by dopamine therefore increasing cholinergic response of the gastrointestinal smooth muscle.	GUO COV2 FRAMESHIFT	20200512_G10X	2.05333	-3.88693	245.887	86.4293	A18083	G016		182
YU039665	03	FDAAprovedDrug	Enzo	DL-535	154598-52-4		efavirenz	(Sustiva® and Stocrin®) is a non-nucleoside reverse transcriptase inhibitor (NNRTI) and is used as part of highly active antiretroviral therapy (HAART) for the treatment of a human immunodeficiency virus (HIV) type 1. Antiviral	GUO COV2 FRAMESHIFT	20200512_G10X	1.98702	-3.80775	186.286	90.7876	A18084	N016		183
YU225170	01	FDAAprovedDrug	Enzo	DL-196	109552-15-0		PamidronateÂ·2NaÂ·5H2O	Pamidronic acid (Pamidronate Disodium) is a bone resorption inhibitor. Indicated for the treatment of patients with moderate to severe Paget’s disease of bone. Pamidronate disodium is indicated in conjunction with standard antineoplastic therapy fo	GUO COV2 FRAMESHIFT	20200512_G10X	1.98087	-3.79598	151.232	77.2258	A18084	C013		184
YU224981	01	FDAAprovedDrug	Enzo	AC-161	146-48-5		YohimbineÂ·HCl	Yohimbine is a plant alkaloid with alpha-2-adrenergic blocking activity. Yohimbine has been used as a mydriatic and in the treatment of impotence.	GUO COV2 FRAMESHIFT	20200512_G10X	2.00406	-3.79367	269.811	82.487	A18083	G019		185
YU224113	02	FDAAprovedDrug	Enzo	ALX-550-253	34552-83-5		loperamide	IMODIUM® (loperamide hydrochloride) acts by slowing intestinal motility and by affecting water and electrolyte movement through the bowel. Loperamide binds to the opiate receptor in the gut wall.control symptoms of diarrhea including Travelers’ Diar	GUO COV2 FRAMESHIFT	20200512_G10X	1.9881	-3.76344	338.71	56.815	A18083	C013		186
YU224994	01	FDAAprovedDrug	Enzo	AC-218	22254-24-6		IpratropiumÂ·Br	ATROVENT® HFA) is a muscarinic antagonist structurally related to atropine but often considered safer and more effective for inhalation use. It is indicated for the maintenance treatment of bronchospasm associated with chronic obstructive pulmonary d	GUO COV2 FRAMESHIFT	20200512_G10X	1.988	-3.76327	263.659	104.087	A18083	K019		187
YU034242	02	FDAAprovedDrug	Enzo	DL-434	83915-83-7		Lisinopril	(ZESTRIL) competitive inhibitor of angiotensin-converting enzyme (ACE) indicated for the treatment of hypertension.	GUO COV2 FRAMESHIFT	20200512_G10X	1.9557	-3.74775	205.19	69.8583	A18084	O014		188
YU225145	01	FDAAprovedDrug	Enzo	DL-180	10596-23-3		clodronic acid	For the management of hypercalcemia of malignancy and as an adjunct in the management of osteolysis resulting from bone metastases of malignant tumors	GUO COV2 FRAMESHIFT	20200512_G10X	1.94368	-3.67937	93.1419	120.97	A18083	N014		189
YU225199	01	FDAAprovedDrug	Enzo	DL-346	62893-19-0		Cefoperazone acid	(Cefobid) broad spectrum cephalosporin antibiotic. Binds PBPs	GUO COV2 FRAMESHIFT	20200512_G10X	1.90231	-3.64543	178.367	58.1421	A18084	M009		190
YU039462	04	FDAAprovedDrug	Enzo	BL-093	50-28-2		estradiol	Estradiol 3-sulfate or 17beta-estradiol 3-sulfate is a biologically inactive metabolite of estradiol which can be converted by steryl sulfatase again to the parent estrogen.	GUO COV2 FRAMESHIFT	20200512_G10X	1.88532	-3.61287	188.977	60.6811	A18084	E018		191
YU225244	01	FDAAprovedDrug	Enzo	AC-1005	22161-81-5		dexketoprofen	nonsteroidal anti-inflammatory drug (NSAID) COX inhibitor treatment of mild to moderate pain including dysmenorrhoea.	GUO COV2 FRAMESHIFT	20200512_G10X	1.88055	-3.60373	182.217	92.6036	A18084	M022		192
YU039818	03	FDAAprovedDrug	Enzo	S-510	84371-65-3		mifepristone	synthetic steroid with antiprogestational effects indicated for the medical termination of intrauterine pregnancy through 49 days' pregnancy.	GUO COV2 FRAMESHIFT	20200512_G10X	1.87815	-3.59913	201.559	77.1305	A18084	L022		193
YU034336	02	FDAAprovedDrug	Enzo	NP-016	63968-64-9		Artemisinin	Artemisinin is a drug used to treat multi-drug resistant strains of falciparum malaria.	GUO COV2 FRAMESHIFT	20200512_G10X	1.85333	-3.55157	192.796	71.954	A18084	I017		194
YU225278	01	FDAAprovedDrug	Enzo	DL-484	145-13-1		pregnenolone	neurosteroid with excitatory effects in the brain acting as a potent negative allosteric modulator of the GABAA receptor a positive allosteric modulator of the NMDA receptor and activator of transient receptor potential cation channel TRPM1 and TR	GUO COV2 FRAMESHIFT	20200512_G10X	1.8131	-3.47448	228.538	84.358	A18084	J015		195
YU225025	01	FDAAprovedDrug	Enzo	AC-806	79944-56-2		IdazoxanÂ·HCl	alpha2 receptor antagonist which also shows activity at imidazoline I1 and I2 receptors and modulates the release of dopamine. Idazoxan was in development for schizophrenia and cognition disorders but was discontinued. Idazoxan is used in scientific	GUO COV2 FRAMESHIFT	20200512_G10X	1.82294	-3.4508	234.814	80.2905	A18083	E014		196
YU225021	01	FDAAprovedDrug	Enzo	AC-753	146-56-5		fluphenazine	For the management of schizophrenia and other psychotic disorders. Fluphenazine blocks postsynaptic mesolimbic dopaminergic D1 and D2 receptors in the brain- depresses the release of hypothalamic and hypophyseal hormones and is believed to depress th	GUO COV2 FRAMESHIFT	20200512_G10X	1.81826	-3.44195	469.765	58.4193	A18083	C016		197
YU034237	04	FDAAprovedDrug	Enzo	DL-558	34911-55-2		bupropion	antidepressant of the aminoketone class major depressive disorder treatment targets dopamine and norepinephrine transporters	GUO COV2 FRAMESHIFT	20200512_G10X	1.81152	-3.4292	244.657	95.1855	A18083	G014		198
YU033872	02	FDAAprovedDrug	Enzo	AC-986	54-85-3		isoniazid	Mycobacterium bactericidal Prodrug cleaved and forms covalend NAD adduct that inhibits InhA	GUO COV2 FRAMESHIFT	20200512_G10X	1.80678	-3.42022	261.244	90.1028	A18083	I016		199
YU225140	01	FDAAprovedDrug	Enzo	DL-298	153559-49-0		bexarotene	(Targretin) is an antineoplastic agent indicated by the FDA for Cutaneous T cell lymphoma. Activates retinoid X receptors (RXRs).	GUO COV2 FRAMESHIFT	20200512_G10X	1.80373	-3.41444	317.794	93.2887	A18083	L014		200
YU221078	02	FDAAprovedDrug	Enzo	G-233	73573-88-3		mevastatin	(compactin or ML-236B) is an inhibitor of 3-hydroxy-3-methylglutaryl coenzyme A (HMG-CoA) reductase. Induces apoptosis and arrest of cancer cells in G1 phase.	GUO COV2 FRAMESHIFT	20200512_G10X	1.80283	-3.41275	175.256	83.7056	A18083	D010		201
YU220956	02	FDAAprovedDrug	Enzo	DL-574	81403-80-7		alfuzosin	Alfuzosin is a quinazoline-derivative alpha-adrenergic blocking agent used to treat hypertension and benign prostatic hyperplasia. UROXATRAL (alfuzosin HCl extended-release tablets) is indicated for the treatment of the signs and symptoms of benign	GUO COV2 FRAMESHIFT	20200512_G10X	1.77887	-3.36738	322.716	87.2857	A18083	L009		202
YU221024	02	FDAAprovedDrug	Enzo	DL-573	107868-30-4		exemestane	steroidal aromatase inhibitor used in the adjuvant treatment of hormonally-responsive (also called hormone-receptor-positive estrogen-responsive) breast cancer in postmenopausal women.	GUO COV2 FRAMESHIFT	20200512_G10X	1.77526	-3.36054	301.572	91.001	A18083	D015		203
YU224103	02	FDAAprovedDrug	Enzo	CA-211	66085-59-4		nimodipine	calcium antagonist which has been shown to dilate cerebral arterioles and increase cerebral blood flow in animals and humans. Nimodipine a Ca2+ antagonist with cerebrovasodilatory and anti-ischemic effects	GUO COV2 FRAMESHIFT	20200512_G10X	1.75368	-3.3197	302.073	82.0789	A18083	H013		204
YU224974	01	FDAAprovedDrug	Enzo	DL-570	665-66-7		AmantadineÂ·HCl	Amantadine hydrochloride has pharmacological actions as both an anti-Parkinson and an antiviral drug. The mechanism by which amantadine exerts its antiviral activity is not clearly understood.	GUO COV2 FRAMESHIFT	20200512_G10X	1.7484	-3.30969	174.983	109.816	A18083	E021		205
YU034251	03	FDAAprovedDrug	Enzo	DL-457	4394-00-7		niflumic acid	NSAID and used in the treatment of rheumatoid arthritis and joint and muscular pain. Inhibition of cycloxygenases-2 that results in antipyretic analgesic and anti-inflammatory effects. In addition to these effects on prostaglandin synthesis it h	GUO COV2 FRAMESHIFT	20200512_G10X	1.72349	-3.30276	246.659	58.6593	A18084	D019		206
YU221360	02	FDAAprovedDrug	Enzo	DL-423	3778-73-2		ifosfamide	antitumor prodrug alkylaing agent crosslinks DNA approved by FDA for the treatment of germ cell testicular cancer	GUO COV2 FRAMESHIFT	20200512_G10X	1.72288	-3.30158	73.7381	94.9788	A18084	M012		207
YU225185	01	FDAAprovedDrug	Enzo	DL-317	30516-87-1		zidovudine	Zidovudine is a nucleoside reverse transcriptase inhibitor (NRTI) with activity against Human Immunodeficiency Virus Type 1 (HIV-1). Zidovudine is phosphorylated to active metabolites that compete for incorporation into viral DNA. They inhibit the HI	GUO COV2 FRAMESHIFT	20200512_G10X	1.68454	-3.22811	217.771	59.6376	A18084	G011		208
YU223623	02	FDAAprovedDrug	Enzo	NS-145	99614-01-4		ondansetron	(ZOFRAN®) is a selective 5-HT3 receptor antagonist. It is effective in the treatment of nausea and vomiting caused by radiotherapy anesthesia surgery or cytotoxic chemotherapy drugs including cisplatin and has reported anxiolytic and neuroleptic	GUO COV2 FRAMESHIFT	20200512_G10X	1.6747	-3.20925	237.896	72.5475	A18084	H016		209
YU039560	04	FDAAprovedDrug	Enzo	DL-392	104227-87-4		famciclovir	(Famvir) antiviral guanine analogue used to treat herpes virus infections. It is most commonly used to treat herpes zoster (shingles). Famciclovir is a prodrug of penciclovir with higher oral bioavailability.	GUO COV2 FRAMESHIFT	20200512_G10X	1.66634	-3.19324	216.645	66.431	A18084	G010		210
YU039816	03	FDAAprovedDrug	Enzo	DL-154	100643-71-8		desloratadine	(Clarinex) descarboethoxy metabolite of loratadine. It acts by selective inhibition of H1 histamine receptor and thus provides relief to patients with allergic rhinitis and chronic idiopathic urticari	GUO COV2 FRAMESHIFT	20200512_G10X	1.66422	-3.18918	280.148	44.7792	A18084	C006		211
YU225256	01	FDAAprovedDrug	Enzo	DL-453	124858-35-1		nadifloxacin	(Acuatim Nadiflox Nadoxin Nadixa activon) is a topical fluoroquinolone antibiotic for the treatment of acne vulgaris. inhibits the enzyme DNA gyrase that is involved in bacterial DNA synthesis and replication thus inhibiting the bacterial multi	GUO COV2 FRAMESHIFT	20200512_G10X	1.66314	-3.1871	180.808	72.6807	A18084	D011		212
YU225131	01	FDAAprovedDrug	Enzo	DL-285	119-36-8		Methyl salicylate	topically used in combination with methanol and under brand name SALONPAS to temporarily relieves mild to moderate aches and pains of muscles and joints associated with- strains sprains simple backache arthritis bruises. The precise mechanism of	GUO COV2 FRAMESHIFT	20200512_G10X	1.68327	-3.18641	323.673	70.6561	A18083	H012		213
YU034475	02	FDAAprovedDrug	Enzo	DL-454	42924-53-8		nabumetone	Nabumetone is a naphthylalkanone. Is is a non-selective prostaglandin G/H synthase (a.k.a. cyclooxygenase or COX) inhibitor that acts on both prostaglandin G/H synthase 1 and 2 (COX-1 and -2). numerous brand names such as Relafen Relifex and Gamb	GUO COV2 FRAMESHIFT	20200512_G10X	1.66148	-3.18393	207.255	76.2175	A18084	D013		214
YU034241	02	FDAAprovedDrug	Enzo	EI-288	22071-15-4		ketoprofen	NSAID selectively inhibits isoform-I of cyclo-oxygenase COX-1. for the treatment of chronic arthritic pain.	GUO COV2 FRAMESHIFT	20200512_G10X	1.68079	-3.18171	334.518	94.7945	A18083	B016		215
YU039406	04	FDAAprovedDrug	Enzo	AC-757	84225-95-6		S(-)-Raclopride	neuroleptic that acts as a selective antagonist of D2 dopamine receptors both in vitro and in vivo.	GUO COV2 FRAMESHIFT	20200512_G10X	1.67467	-3.17013	254.181	91.8385	A18083	C020		216
YU225177	01	FDAAprovedDrug	Enzo	DL-143	2393-92-2		Thiamphenicol glycinate	Thiamphenicol aminoacetate is an antibiotic. It is the methyl-sulfonyl analogue of chloramphenicol and has a similar spectrum of activity but is 2.5 to 5 times as potent. It is indicated for the treatment of GUT hepatobiliary respiratory tract e	GUO COV2 FRAMESHIFT	20200512_G10X	1.63589	-3.13489	250.415	50.8644	A18084	E009		217
YU225226	01	FDAAprovedDrug	Enzo	DL-170	54350-48-0		Etretinate	(Didronel EHDP) a diphosphonate indicated for the treatment of symptomatic Paget’s disease of bone and prevention and treatment of heterotopic ossification following total hip replacement or due to spinal cord injury.	GUO COV2 FRAMESHIFT	20200512_G10X	1.63083	-3.12519	269.35	53.3605	A18084	G006		218
YU225036	01	FDAAprovedDrug	Enzo	AC-858	111555-58-9		Naltriben methanesulfonate hydrate	a highly selective ?2 opioid receptor (DOR) antagonist	GUO COV2 FRAMESHIFT	20200512_G10X	1.63932	-3.10322	291.183	76.1455	A18083	G018		219
YU225063	01	FDAAprovedDrug	Enzo	EI-378	82571-53-7		Ozagrel	Ozagrel is a thromboxane A2 synthesis inhibitor used for the treatment of cerebral vasospasm and asthma due to its antiplatelet and anti-inflammation properties.	GUO COV2 FRAMESHIFT	20200512_G10X	1.63492	-3.09488	209.205	72.6553	A18083	O014		220
YU225203	01	FDAAprovedDrug	Enzo	DL-350	302-22-7		Chlormadinone Acetate	It has an anti-estrogenic targets progesterone receptor blocks androgen receptors and reduces the activity of skin 5alpha-reductase.	GUO COV2 FRAMESHIFT	20200512_G10X	1.61131	-3.08778	73.9258	110.354	A18084	M017		221
YU033736	02	FDAAprovedDrug	Enzo	DL-353	50-63-5		chloroquine	(Aralen) plasmodicidal antiviral Chloroquine binds to heme (or FP) to form what is known as the FP-Chloroquine complex- this complex is highly toxic to the cell and disrupts membrane function	GUO COV2 FRAMESHIFT	20200512_G10X	1.58592	-3.03912	112.892	68.0029	A18084	O003		222
YU034458	03	FDAAprovedDrug	Enzo	C-109	17360-35-9		Oxotremorine	metabolite of tremorine is a non-hydrolyzed muscarinic acetylcholine receptor agonist used as a research tool. This compound is a muscarinic agent equal in potency to acetylcholine but completely lacking in nicotinic activity.	GUO COV2 FRAMESHIFT	20200512_G10X	1.60424	-3.03681	236.865	87.6021	A18083	F017		223
YU039413	05	FDAAprovedDrug	Enzo	DL-400	5104-49-4		flurbiprofen	nonsteroidal anti-inflammatory drug that exhibits antiinflammatory analgesic and antipyretic activities	GUO COV2 FRAMESHIFT	20200512_G10X	1.5707	-3.00995	302.182	53.2934	A18084	I006		224
YU040358	04	FDAAprovedDrug	Enzo	DL-300	112809-51-5		letrozole	Femara) a nonsteroidal aromatase inhibitor. indicated for the adjuvant treatment of postmenopausal women with hormone receptor positive early breast cancer.	GUO COV2 FRAMESHIFT	20200512_G10X	1.5897	-3.00928	268.535	95.4458	A18083	L022		225
YU222065	02	FDAAprovedDrug	Enzo	DL-131	58066-85-6		miltefosine	Broad spectrum antimicrobial anti-leishmanial phospholipid drug used to treat visceral cutaneous and mucosal forms of leishmaniasis a neglected tropical disease.	GUO COV2 FRAMESHIFT	20200512_G10X	1.5773	-2.98582	323.536	86.2024	A18083	J015		226
YU225251	01	FDAAprovedDrug	Enzo	DL-444	83-43-2		methylprednisolone	prednisolone derivative with similar anti-inflammatory and immunosuppressive action. It is adjunctive therapy for short-term administration in rheumatoid arthritis indicated in the following conditions- endocrine disorders rheumatic disorders coll	GUO COV2 FRAMESHIFT	20200512_G10X	1.54125	-2.95352	191.7	78.9895	A18084	B013		227
YU225166	01	FDAAprovedDrug	Enzo	DL-167	96036-03-2		Meropenem	carbapenem antibiotic for injection showing a strong antibacterial activity to a wide range of bacteria strains from Gram-positive bacteria Gram-negative bacteria to anaerobic bacteria.	GUO COV2 FRAMESHIFT	20200512_G10X	1.53094	-2.93376	126.413	81.4292	A18084	C005		228
YU225266	01	FDAAprovedDrug	Enzo	DL-466	53716-50-0		Oxfendazole	Oxfendazole is a broad spectrum benzimidazole anthelmintic. Oxfendazole has broad-spectrum activity against inhibited larval stages of gastrointestinal roundworms tapeworms and lungworms in many animal species at doses between 4.5–10 mg/kg.	GUO COV2 FRAMESHIFT	20200512_G10X	1.52721	-2.92662	113.612	82.4751	A18084	F019		229
YU224139	02	FDAAprovedDrug	Enzo	AC-130	54143-56-5		Flecainide acetate	anti-arrhythmia for ventricular and atrial arrhythmias and tachycardias. Flecainide has local anesthetic activity and belongs to the membrane stabilizing (Class 1) group of antiarrhythmic agents	GUO COV2 FRAMESHIFT	20200512_G10X	1.54119	-2.91745	345.865	83.4596	A18083	E017		230
YU225034	01	FDAAprovedDrug	Enzo	AC-834	64795-35-3		mesulergine	antagonist of 5-HT2C and dopamine receptors was studied in clinical trials for the treatment of Parkinson's disease.	GUO COV2 FRAMESHIFT	20200512_G10X	1.52883	-2.89406	318.25	83.603	A18083	G012		231
YU220989	02	FDAAprovedDrug	Enzo	AC-758	106266-06-2		risperidone	Risperidone a benzisoxazole derivative is an atypical antipsychotic drug with high affinity for 5-hydrotryptamine (5-HT) and dopamine D2 receptors.	GUO COV2 FRAMESHIFT	20200512_G10X	1.52557	-2.88789	257.371	83.4399	A18083	C022		232
YU225279	01	FDAAprovedDrug	Enzo	DL-487	22204-24-6		Pyrantel Pamoate	agonist of nicotinic receptors (AChRs) of nematodes and exerts its therapeutic effects by depolarizing their muscle membranes. It is used to treat a number of parasitic worm infections.	GUO COV2 FRAMESHIFT	20200512_G10X	1.50669	-2.88729	209.571	90.7991	A18084	J021		233
YU039622	03	FDAAprovedDrug	Enzo	B-100	78755-81-4		flumazenil	benzodiazepine receptor antagonist that competitively inhibits the activity at the benzodiazepine recognition site on the GABA/benzodiazepine receptor complex thereby reversing the effects of benzodiazepine on the central nervous system. Fumazenil i	GUO COV2 FRAMESHIFT	20200512_G10X	1.52422	-2.88534	212.668	106.88	A18083	B015		234
YU225155	01	FDAAprovedDrug	Enzo	DL-303	61825-94-3		Oxaliplatin	Oxaliplatin (brand name Eloxatin) Eloxatin is typically administered in combination with fluorouracil and leucovorin for the adjuvant treatment of stage III colon cancer and for the treatment of advanced carcinoma of the colon or rectum. Crosslinks	GUO COV2 FRAMESHIFT	20200512_G10X	1.5034	-2.84591	276.692	57.1517	A18083	P018		235
YU220968	02	FDAAprovedDrug	Enzo	DL-289	162011-90-7		rofecoxib	(Vioxx) anti-inflammatory drug which selectively inhibits COX-2 and subsequent prostaglandin synthesis.	GUO COV2 FRAMESHIFT	20200512_G10X	1.49336	-2.82692	265.71	84.8098	A18083	H020		236
YU225310	01	FDAAprovedDrug	Enzo	NH-107	79547-78-7		LevocabastineÂ·HCl	(Livo) is a selective second-generation H1-receptor antagonist used for allergic conjunctivitis. Levocabastine binds the G protein-coupled neurotensin receptor 2 (NTR2) but not NTR1 where it behaves as a weak partial inverse agonist.	GUO COV2 FRAMESHIFT	20200512_G10X	1.47106	-2.81902	219.555	86.4072	A18084	F018		237
YU039427	04	FDAAprovedDrug	Enzo	EI-240	14611-52-0		(R)-(-)-DeprenylÂ·HCl	(Eldepryl Emsam) for treatment of Parkinson's disease and major depressive disorder. Selegiline acts as a monoamine oxidase inhibitor and increases levels of monoamine neurotransmitters in the brain.	GUO COV2 FRAMESHIFT	20200512_G10X	1.48877	-2.81823	250.627	79.6761	A18083	D009		238
YU221069	02	FDAAprovedDrug	Enzo	DL-206	5630-53-5		tibolone	(Livial Tibofem) also known as 7?-methylnoretynodrel is a synthetic steroid drug with estrogenic progestogenic and weak androgenic actions. It is used mainly for treatment of endometriosis as well as for the treatment of symptoms resulting fr	GUO COV2 FRAMESHIFT	20200512_G10X	1.45819	-2.79435	168.477	62.4688	A18084	B010		239
YU220955	02	FDAAprovedDrug	Enzo	DL-366	483-63-6		Crotamiton	Crotamiton (N-ethyl-N-(2-methylphenyl) but-2-enamide) is a scabicidal and antipruritic agent available as a cream or lotion for topical use only. Crotamiton is a mixture of the cis (Z) and trans (E) isomers	GUO COV2 FRAMESHIFT	20200512_G10X	1.4572	-2.79246	146.349	65.209	A18084	A010		240
YU040130	03	FDAAprovedDrug	Enzo	DL-505	10418-03-8		Stanozolol	Stanozolol is a synthetic anabolic steroid derived from dihydrotestosterone. It is indicated prophylactically to decrease the frequency and severity of attacks of angioedema. In rare cases serious and even fatal cases of liver problems have develope	GUO COV2 FRAMESHIFT	20200512_G10X	1.44659	-2.77213	43.8485	87.3203	A18084	P003		241
YU225072	01	FDAAprovedDrug	Enzo	DL-270	50847-11-5		ibudilast	(KETAS®) is a non-selective cyclic nucleotide phosphodiesterase (PDE) inhibitor. It is an antithrombotic antiasthmatic drug that is used for improving prognosis and relieving symptoms in patients suffering from ischemic stroke and for the treatment	GUO COV2 FRAMESHIFT	20200512_G10X	1.45176	-2.74816	282.98	92.052	A18083	B021		242
YU033838	02	FDAAprovedDrug	Enzo	C-112	65-29-2		gallamine triethiodide	allosteric antagonist of muscarinic M2 acetylcholine receptor and inhibitor of acetylcholinesterase. It was used under brand name flaxedil to stabilize muscle contractions during surgical procedures.	GUO COV2 FRAMESHIFT	20200512_G10X	1.44811	-2.74125	157.211	138.019	A18083	F021		243
YU220997	02	FDAAprovedDrug	Enzo	DL-281	130209-82-4		Latanoprost	prodrug of prostaglandin F2 alpha that is used to treat elevated intraocular pressure (IOP)	GUO COV2 FRAMESHIFT	20200512_G10X	1.43119	-2.70924	226.703	86.6079	A18083	J017		244
YU225316	01	FDAAprovedDrug	Enzo	NS-140	54910-89-3		fluoxetine	(Prozac Sarafem) antidepressants selective serotonin-reuptake inhibitors (SSRIs)	GUO COV2 FRAMESHIFT	20200512_G10X	1.40525	-2.69291	296.705	62.7722	A18084	H014		245
YU225076	01	FDAAprovedDrug	Enzo	CT-100	23110-15-8		Fumagillin	antimicrobial for the treatment of microsporidiosis.	GUO COV2 FRAMESHIFT	20200512_G10X	1.41676	-2.68192	306.22	67.9434	A18083	D013		246
YU225227	01	FDAAprovedDrug	Enzo	DL-395	67227-56-9		FenoldopamÂ·HCl	(Corlopam) is a drug and synthetic benzazepine derivative which acts as a selective D1 receptor partial agonist.	GUO COV2 FRAMESHIFT	20200512_G10X	1.36155	-2.60916	222.56	71.4085	A18084	G016		247
YU225272	01	FDAAprovedDrug	Enzo	DL-477	85956-22-5		Pravastatin Lactone	Pravastatin Lactone is a metabolite of pravastatin. Pravastatin is HMG-CoA reductase inhibitor and it is primarily used for the treatment of dyslipidemia and the prevention of cardiovascular disease. Pravastatin and pravastatin-lactone uptake is live	GUO COV2 FRAMESHIFT	20200512_G10X	1.35315	-2.59306	229.759	90.358	A18084	H021		248
YU224367	02	FDAAprovedDrug	Enzo	GR-240	112529-15-4		pioglitazone	(Actos) hypoglycemic action used in the treatment of type 2 diabetes. stimulates the nuclear receptor peroxisome proliferator-activated receptor gamma (PPAR-?) and to a lesser extent PPAR-?.	GUO COV2 FRAMESHIFT	20200512_G10X	1.36845	-2.59047	325.496	90.0534	A18083	H014		249
YU225026	01	FDAAprovedDrug	Enzo	AC-807	749-02-0		spiperone	antipsychotic selective D2 dopamine receptor antagonist- ?1B-adrenoceptor antagonist- mixed 5-HT2A/5-HT1 serotonin receptor antagonist.	GUO COV2 FRAMESHIFT	20200512_G10X	1.36659	-2.58693	257.371	79.4305	A18083	E016		250
YU221335	02	FDAAprovedDrug	Enzo	PR-118	100-33-4		pentamidine	Antiprotozoal inhibition of DNA RNA phospholipid and protein synthesis	GUO COV2 FRAMESHIFT	20200512_G10X	1.35219	-2.55969	319.435	63.9103	A18083	J014		251
YU220940	02	FDAAprovedDrug	Enzo	DL-370	147-94-4		cytarabine	pyrimidine nucleoside analog DNA synthesis inhibitor. Chemotherapy agent used mainly in the treatment of cancers of white blood cells such as acute myeloid leukemia (AML) and non-Hodgkin lymphoma. It also has antiviral and immunosuppressant properti	GUO COV2 FRAMESHIFT	20200512_G10X	1.33545	-2.55915	172.452	47.3058	A18084	A018		252
YU034525	02	FDAAprovedDrug	Enzo	DL-175	41570-61-0		tulobuterol	Tulobuterol is a long-acting beta2-adrenergic receptor agonist. Tulobuterol has almost no effects on blood pressure and heart rate and is highly selective for the tracheal muscle. It is indicated to improve symptoms such as respiratory distress cause	GUO COV2 FRAMESHIFT	20200512_G10X	1.33312	-2.55468	209.634	59.8416	A18084	E011		253
YU225138	01	FDAAprovedDrug	Enzo	DL-186	18046-21-4		fentiazac	nonsteroidal antiinflammatory agent used for joint and muscular pain.	GUO COV2 FRAMESHIFT	20200512_G10X	1.34671	-2.54932	245.796	93.1558	A18083	J020		254
YU225123	01	FDAAprovedDrug	Enzo	GR-306	38776-75-9		Rifampicin	broad spectrum antibiotic that inhibits DNA-dependent RNA polymerase activity	GUO COV2 FRAMESHIFT	20200512_G10X	1.33973	-2.53609	335.794	71.7601	A18083	F012		255
YU224104	02	FDAAprovedDrug	Enzo	CA-212	39562-70-4		nitrendipine	calcium channel blocker with marked vasodilator action. It is an effective antihypertensive agent and differs from other calcium channel blockers in that it does not reduce glomerular filtration rate and is mildly natriuretic rather than sodium rete	GUO COV2 FRAMESHIFT	20200512_G10X	1.338	-2.53282	375.712	81.4318	A18083	H015		256
YU225242	01	FDAAprovedDrug	Enzo	DL-422	54-42-2		idoxuridine	(Herplex Dendrid) antiviral agent use in keratitis caused by herpes simplex virus. Inhibits viral DNA replication by substituting thymidine and blocks viral thymidine kinase as its substrate analog.	GUO COV2 FRAMESHIFT	20200512_G10X	1.3058	-2.50233	220.025	53.4301	A18084	M010		257
YU225259	01	FDAAprovedDrug	Enzo	DL-458	68-22-4		norethisterone	(Micronor AYGESTIN) actions similar to those of progesterone but functioning as a more potent inhibitor of ovulation.	GUO COV2 FRAMESHIFT	20200512_G10X	1.2879	-2.46803	262.183	58.4151	A18084	D021		258
YU225055	01	FDAAprovedDrug	Enzo	DL-208	99592-32-2		sertaconazole	azole antifungal for interdigital tinea pedis in immunocompetent	GUO COV2 FRAMESHIFT	20200512_G10X	1.29619	-2.45367	328.047	94.1138	A18083	M016		259
YU225152	01	FDAAprovedDrug	Enzo	DL-243	15291-75-5		Ginkgolide A	ntagonist of platelet activating factor an ubiquitous phospholipid that acts as a mediator of numerous pathophysiological conditions. Ginkgolide A displays anxiolytic antiinflammatory properties protects from cerebral ischemia in animal models.	GUO COV2 FRAMESHIFT	20200512_G10X	1.29582	-2.45298	130.417	78.9105	A18083	P012		260
YU225117	01	FDAAprovedDrug	Enzo	G-244	79902-63-9		simvastatin	HMG-CoA Reductase Inhibitor for the treatment of hypercholesterolemia and reduction in the risk of cardiac heart disease mortality and cardiovascular events.	GUO COV2 FRAMESHIFT	20200512_G10X	1.28884	-2.43976	349.373	66.3366	A18083	D012		261
YU225201	01	FDAAprovedDrug	Enzo	DL-348	72558-82-8		Ceftazidime	broad-spectrum beta-lactam antibiotic used especially for Pseudomonas and other gram-negative infections in debilitated patients	GUO COV2 FRAMESHIFT	20200512_G10X	1.24694	-2.38953	215.361	61.4663	A18084	M013		262
YU033971	02	FDAAprovedDrug	Enzo	DL-485	63-45-6		primaquine	prevents malaria and pneumonia	GUO COV2 FRAMESHIFT	20200512_G10X	1.24426	-2.38439	249.695	68.9651	A18084	J017		263
YU220995	02	FDAAprovedDrug	Enzo	DL-569	155141-29-0		Rosiglitazone maleate	selective and potent agonist at peroxisome proliferator activated receptors (PPAR) in target tissues for insulin action such as adipose tissue skeletal muscle and liver. It is FDA approved for the treatment of as an adjunct to diet and exercise to	GUO COV2 FRAMESHIFT	20200512_G10X	1.25553	-2.3767	288.813	89.1307	A18083	E019		264
YU225250	01	FDAAprovedDrug	Enzo	DL-443	555-30-6		Methyldopa	Methyldopa is an aromatic-amino-acid decarboxylase inhibitor in animals and in man. Methyldopa is a medication that has been used to treat high blood pressure since the 1960s.	GUO COV2 FRAMESHIFT	20200512_G10X	1.23839	-2.37315	203.406	77.9437	A18084	B011		265
YU039699	03	FDAAprovedDrug	Enzo	KC-152	65141-46-0		nicorandil	Nicorandil is a potassium-channel opener that causes vasodilatation of arterioles and large coronary arteries.	GUO COV2 FRAMESHIFT	20200512_G10X	1.24466	-2.35613	155.707	88.1248	A18083	L012		266
YU225056	01	FDAAprovedDrug	Enzo	DL-191	88040-23-7		Cefepime	broad spectrum antibacterial targeting PBPs	GUO COV2 FRAMESHIFT	20200512_G10X	1.2414	-2.34995	164.365	107.577	A18083	M018		267
YU225333	01	FDAAprovedDrug	Enzo	DL-533	170729-80-3		Aprepitant	Aprepitant (Emend) is a substance P eurokinin 1 (NK1) receptor antagonist which in combination with other antiemetic agents is indicated for the prevention of acute and delayed nausea and vomiting associated with initial and repeat courses of hig	GUO COV2 FRAMESHIFT	20200512_G10X	1.2256	-2.34863	157.679	126.904	A18084	N012		268
YU224127	02	FDAAprovedDrug	Enzo	AC-116	1841-19-6		fluspirilene	neuroleptic drug which is used clinically to treat schizophrenic patients by blocking of dopamine receptors especially the dopamine D2 receptors.	GUO COV2 FRAMESHIFT	20200512_G10X	1.23803	-2.34358	186.512	104.224	A18083	C015		269
YU225119	01	FDAAprovedDrug	Enzo	DL-282	145781-92-6		Goserelin	(Zoladex)Goserelin acts as a potent inhibitor of pituitary gonadotropin secretion. To treat hormone-sensitive cancers of the breast (in pre- and peri- menopausal women) and prostate and some benign gynaecological disorders (endometriosis uterine f	GUO COV2 FRAMESHIFT	20200512_G10X	1.23433	-2.33656	269.583	78.6255	A18083	D016		270
YU040326	03	FDAAprovedDrug	Enzo	DL-178	129722-12-9		aripiprazole	atypical antipsychotic activation of D(2) (and possibly D(3))-dopamine receptors and serotonin 5-HT(1A) receptors coupled with inhibition of 5-HT(2A) receptors.	GUO COV2 FRAMESHIFT	20200512_G10X	1.22764	-2.32391	185.373	106.821	A18083	M020		271
YU225210	01	FDAAprovedDrug	Enzo	DL-363	25122-46-7		Clobetasol Propionate	derivative of prednisolone with high glucocorticoid activity and low mineralocorticoid activity. anti-inflammatory antipruritic and vasoconstrictive properties.	GUO COV2 FRAMESHIFT	20200512_G10X	1.19934	-2.29832	15.023	221.567	A18084	A004		272
YU225344	01	FDAAprovedDrug	Enzo	DL-136	129-03-3		cyproheptadine	(Periactin Peritol) antihistamine with additional antiserotonergic anticholinergic and local anesthetic properties. To treat allergic reactions	GUO COV2 FRAMESHIFT	20200512_G10X	1.19931	-2.29825	263.028	83.2447	A18084	P020		273
YU224460	02	FDAAprovedDrug	Enzo	PI-146	74863-84-6		Argatroban	Argatroban is a synthetic direct thrombin inhibitor anticoagulant	GUO COV2 FRAMESHIFT	20200512_G10X	1.1772	-2.25589	125.881	102.255	A18084	L012		274
YU225168	01	FDAAprovedDrug	Enzo	DL-309	79517-01-4		Octreotide	(SMS 201-995 Sandostatin) inhibitor of growth hormone glucagon and insulin than somatostatin. Sandostatin has been used to treat the symptoms associated with metastatic carcinoid tumors (flushing and diarrhea) and Vasoactive Intestinal Peptide (	GUO COV2 FRAMESHIFT	20200512_G10X	1.16659	-2.23556	192.858	74.1255	A18084	C009		275
YU225098	01	FDAAprovedDrug	Enzo	D-107	5786-21-0		Clozapine	Clozapine is used for the treatment of schizophrenia. Although the exact mechanism of its action is unknown the effect of clozapine on schizophrenia is associated with inhibition of dopamine D2 and serotonin 2A receptors.	GUO COV2 FRAMESHIFT	20200512_G10X	1.16718	-2.20945	251.356	70.9013	A18083	L013		276
YU224102	02	FDAAprovedDrug	Enzo	CA-210	21829-25-4		nifedipine	calcium channel blocker. Nifedipine is sold under the brand names Adalat and Procardia among others.	GUO COV2 FRAMESHIFT	20200512_G10X	1.15966	-2.19522	167.601	75.7142	A18083	H011		277
YU225066	01	FDAAprovedDrug	Enzo	AR-100	62658-63-3		bopindolol	indole beta-adrenoceptor antagonist for hypertension	GUO COV2 FRAMESHIFT	20200512_G10X	1.15316	-2.18292	187.651	110.577	A18083	O020		278
YU033961	02	FDAAprovedDrug	Enzo	AC-181	13523-86-9		pindolol	A moderately lipophilic beta blocker (adrenergic beta-antagonists) for hypertension. It is non-cardioselective and has intrinsic sympathomimetic actions but little membrane-stabilizing activity.	GUO COV2 FRAMESHIFT	20200512_G10X	1.13738	-2.15306	192.208	105.489	A18083	I021		279
YU221431	04	FDAAprovedDrug	Enzo	A-275	53123-88-9		Rapamycin	(Sirolimus) natural product immunosuppressive properties reflecting its ability to disrupt cytokine signaling that promotes lymphocyte growth and differentiation.	GUO COV2 FRAMESHIFT	20200512_G10X	1.11771	-2.11582	178.674	104.738	A18083	A021		280
YU225024	01	FDAAprovedDrug	Enzo	AC-770	111469-81-9		NaltrindoleÂ·HCl	delta opioid receptor antagonist. It is predominantly used as a molecular probe in biomedical studies exploring the manipulation of delta opioid receptors. Naltrindole was shown to inhibit cancer cell growth in vitro- potentially through a nonopioid	GUO COV2 FRAMESHIFT	20200512_G10X	1.11418	-2.10912	303.121	71.2142	A18083	E012		281
YU225041	01	FDAAprovedDrug	Enzo	AC-993	53885-35-1		Ticlopidine	(Ticlid) is an antiplatelet drug in the thienopyridine family which is an adenosine diphosphate (ADP) receptor inhibitor. Ticlopidine is a prodrug that is metabolized to an as yet undetermined metabolite that acts as a platelet aggregation inhibitor.	GUO COV2 FRAMESHIFT	20200512_G10X	1.10374	-2.08938	282.023	79.014	A18083	I018		282
YU224129	02	FDAAprovedDrug	Enzo	AC-120	29094-61-9		glipizide	sulfonylurea is used with diet to lower blood glucose in patients with diabetes mellitus type II.	GUO COV2 FRAMESHIFT	20200512_G10X	1.09204	-2.06721	311.005	91.2003	A18083	C021		283
YU034114	02	FDAAprovedDrug	Enzo	C-106	112964-99-5		velnacrine	inhibitor of acetylcholinesterase studied for the treatment of Alzheimer's. FDA peripheral and CNS drug advisory board voted unanimously against recommending approval.	GUO COV2 FRAMESHIFT	20200512_G10X	1.0666	-2.01906	342.447	77.37	A18083	F015		284
YU220988	02	FDAAprovedDrug	Enzo	DL-518	119413-54-6		TopotecanÂ·HCl	Topotecan a semi-synthetic derivative of camptothecin is an anti-tumor drug with topoisomerase I-inhibitory activity similar to irinotecan.	GUO COV2 FRAMESHIFT	20200512_G10X	1.05202	-2.016	146.287	21.0442	A18084	B020		285
YU225223	01	FDAAprovedDrug	Enzo	DL-388	50-27-1		Estriol	Estriol (E3) is a steroid a weak agonist of the estrogen receptors ER? and ER?. and a minor female sex hormone.	GUO COV2 FRAMESHIFT	20200512_G10X	1.05047	-2.01304	272.042	68.5338	A18084	E020		286
YU225048	01	FDAAprovedDrug	Enzo	DL-253	16320-04-0		gestrinone	synthetic trienic 19-norsteroid developed for the treatment of endometriosis. Gestrinone exerts its activity by activating androgen and progesterone receptors.	GUO COV2 FRAMESHIFT	20200512_G10X	1.0617	-2.00979	253.771	90.4483	A18083	K016		287
YU225321	01	FDAAprovedDrug	Enzo	PD-141	57381-26-7		irsogladine	mucosal protective drug for the treatment of peptic ulcer disease and acute gastritis. Irsogladine increases intracellular cyclic adenosine 3' 5'-monophosphate content via non-selective inhibition of phosphodiesterase isozymes and exhibits gastric cy	GUO COV2 FRAMESHIFT	20200512_G10X	1.03466	-1.98273	232.607	64.1884	A18084	J012		288
YU225213	01	FDAAprovedDrug	Enzo	DL-369	31698-14-3		ancitabine	Cyclocytidine HCl (also known as Ancitabine) is the prodrug of cytarabine which is structurally similar to human deoxycytidine to be incorporated into human DNA and then kills the cell. Cyclocytidine was introduced as an antineoplastic agent for the	GUO COV2 FRAMESHIFT	20200512_G10X	1.02024	-1.95509	193.359	48.3603	A18084	A016		289
YU033867	02	FDAAprovedDrug	Enzo	DL-425	26807-65-8		indapamide	antihypertensive and a diuretic. blocks the slow component of delayed rectifier potassium current (IKs) without altering the rapid component (IKr) or the inward rectifier current.	GUO COV2 FRAMESHIFT	20200512_G10X	1.00537	-1.92662	196.677	96.4587	A18084	M016		290
YU225247	01	FDAAprovedDrug	Enzo	DL-437	97964-56-2		lorglumide	(CR1409) is the first nonpeptidic selective and potent inhibitor of the cholecystokinin-A and cholecystokinin-B receptors. preclinical phase for the treatment of biliary dyskinesia pancreatitis and cancer. However this development was discontinu	GUO COV2 FRAMESHIFT	20200512_G10X	0.990827	-1.89874	177.773	95.3516	A18084	O020		291
YU225113	01	FDAAprovedDrug	Enzo	EI-292	71125-38-7		Meloxicam	(Mobic) is an nonsteroidal anti-inflammatory drug (NSAID) with analgesic and antipyretic properties. Mobic is indicated for the relief of the signs and symptoms of osteoarthritis and rheumatoid arthritis	GUO COV2 FRAMESHIFT	20200512_G10X	0.994029	-1.88169	218	103.755	A18083	B018		292
YU221403	02	FDAAprovedDrug	Enzo	DL-271	152459-95-5		imatinib	matinib (GLEEVEC®) is a tyrosine kinase inhibitor and antineoplastic agent that inhibits the BCR-ABL tyrosine kinase the constitutive abnormal tyrosine kinase created by the Philadelphia chromosome abnormality in chronic myeloid leukaemia (CML).	GUO COV2 FRAMESHIFT	20200512_G10X	0.992125	-1.87808	247.391	68.7682	A18083	D003		293
YU225228	01	FDAAprovedDrug	Enzo	DL-401	79660-72-3		fleroxacin	anti-bacterial agent developed for the treatment of uncomplicated cystitis in women uncomplicated gonococcal infections bacterial enteritis and traveler's diarrea urinary tract infection pyelonephritis skin soft tissue bone and joint infectio	GUO COV2 FRAMESHIFT	20200512_G10X	0.9754	-1.86918	272.261	59.6449	A18084	I008		294
YU225044	01	FDAAprovedDrug	Enzo	DL-250	114977-28-5		docetaxel	For the treatment of patients with locally advanced or metastatic breast cancer after failure of prior chemotherapy.	GUO COV2 FRAMESHIFT	20200512_G10X	0.984855	-1.86432	34.0852	63.8221	A18083	K008		295
YU033909	04	FDAAprovedDrug	Enzo	DL-447	443-48-1		metronidazole	antibacterial effects in an anaerobic environment against most obligate anaerobes.	GUO COV2 FRAMESHIFT	20200512_G10X	0.971928	-1.86252	209.29	86.4166	A18084	B019		296
YU225046	01	FDAAprovedDrug	Enzo	DL-258	120092-68-4		manidipine	dihydropyridine calcium channel antagonist with a high degree of selectivity for the vasculature thereby inducing marked peripheral vasodilation with negligible cardiodepression.	GUO COV2 FRAMESHIFT	20200512_G10X	0.97434	-1.84441	219.367	69.671	A18083	K012		297
YU225183	01	FDAAprovedDrug	Enzo	DL-315	89796-99-6		aceclofenac	Aceclofenac is a non-steroidal anti-inflammatory drug (NSAID) analog of Diclofenac. It is used for the relief of pain and inflammation in rheumatoid arthritis osteoarthritis and ankylosing spondylitis. Aceclofenac is a cytokine inhibitor. Aceclofen	GUO COV2 FRAMESHIFT	20200512_G10X	0.962211	-1.8439	184.345	69.4076	A18084	G007		298
YU225154	01	FDAAprovedDrug	Enzo	DL-105	95734-82-0		Nedaplatin	cisplatin analogue with antineoplastic activity. nedaplatin forms reactive platinum complexes that bind to nucelophillic groups in DNA resulting in intrastrand and interstrand DNA cross-links apoptosis and cell death.	GUO COV2 FRAMESHIFT	20200512_G10X	0.962498	-1.822	195.944	104.189	A18083	P016		299
YU225307	01	FDAAprovedDrug	Enzo	DL-529	99300-78-4		venlafaxine	Venlafaxine is an arylalkanolamine serotonin-norepinephrine reuptake inhibitor which is sold under several brand names- one of them is venlafaxine hydrochloride. for the treatment of major depressive disorder (MDD)	GUO COV2 FRAMESHIFT	20200512_G10X	0.947267	-1.81527	193.703	66.1537	A18084	F004		300
YU225277	01	FDAAprovedDrug	Enzo	DL-483	53-03-2		prednisone	anti-inflammatory glucocorticoid derived from cortisone. anti-inflammatory or immunosuppressive agent allergic dermatologic gastrointestinal hematologic ophthalmologic nervous system renal respiratory rheumatologic specific infectious disea	GUO COV2 FRAMESHIFT	20200512_G10X	0.946352	-1.81351	240.337	86.701	A18084	J013		301
YU225159	01	FDAAprovedDrug	Enzo	DL-544	202409-33-4		etoricoxib	toricoxib is a selective COX-2 inhibitor for the treatment of inflammatory disorders such as osteoarthritis rheumatoid arthritis ankylosing spondylitis acute pain conditions gout and postoperative dental surgery pain.	GUO COV2 FRAMESHIFT	20200512_G10X	0.939582	-1.80054	23.2544	329.302	A18084	A005		302
YU225276	01	FDAAprovedDrug	Enzo	DL-482	14222-60-7		protionamide	antitubercular activity usually involving to treat MDR TB and leprosy. forms a covalent adduct with bacterial nicotinamide adenine dinucleotide (NAD) PTH-NAD which competitively inhibits 2-trans-enoyl-ACP reductase (inhA) an enzyme essential for	GUO COV2 FRAMESHIFT	20200512_G10X	0.932681	-1.78731	229.633	87.9774	A18084	J011		303
YU221005	02	FDAAprovedDrug	Enzo	DL-409	17902-23-7		tegafur	chemotherapeutic fluorouracil prodrug used in the treatment of cancers. It is a component of the combination drugs tegafur/uracil and tegafur/gimeracil/oteracil.	GUO COV2 FRAMESHIFT	20200512_G10X	0.926998	-1.77642	196.677	52.2403	A18084	K004		304
YU225020	01	FDAAprovedDrug	Enzo	AC-751	57808-66-9		domperidone	selective D2 receptor antagonist. It acts as an antiemetic and a prokinetic agent through its effects on the chemoreceptor trigger zone and motor function of the stomach and small intestine.	GUO COV2 FRAMESHIFT	20200512_G10X	0.936222	-1.77226	328.275	58.3661	A18083	C014		305
YU033836	03	FDAAprovedDrug	Enzo	DL-410	54-31-9		furosemide	diuretic to manage hypertension and edema associated with congestive heart failure cirrhosis and renal disease including the nephrotic syndrome. blocks the sodium-potassium-chloride cotransporter (NKCC2)	GUO COV2 FRAMESHIFT	20200512_G10X	0.917291	-1.75782	222.435	64.3557	A18084	K006		306
YU225141	01	FDAAprovedDrug	Enzo	DL-579	1197-18-8		Tranexamic acid	Tranexamic acid is an antifibrinolytic that competitively inhibits the activation of plasminogen to plasmin. Tranexamic acid is used for use in patients with hemophilia for short term use (two to eight days) to reduce or prevent hemorrhage and reduce	GUO COV2 FRAMESHIFT	20200512_G10X	0.913175	-1.72863	224.06	89.9945	A18083	L016		307
YU040238	03	FDAAprovedDrug	Enzo	DL-295	111406-87-2		zileuton	Zileuton is an asthma drug inhibitis 5-lipoxygenase	GUO COV2 FRAMESHIFT	20200512_G10X	0.912409	-1.72718	256.596	71.1924	A18083	J012		308
YU225298	01	FDAAprovedDrug	Enzo	DL-519	89778-26-7		toremifene	Toremifene is an antineoplastic hormonal agent primarily used in the treatment of advanced breast cancer. Toremifene is marketed in the United States under the brand name Fareston.	GUO COV2 FRAMESHIFT	20200512_G10X	0.896142	-1.71729	265.031	64.9745	A18084	B022		309
YU225001	01	FDAAprovedDrug	Enzo	AC-277	59-33-6		mepyramine	(Mepyramine) antihistamine targeting the H1 receptor. histamine H1 receptor inverse agonist	GUO COV2 FRAMESHIFT	20200512_G10X	0.897335	-1.69865	284.621	86.916	A18083	M019		310
YU225297	01	FDAAprovedDrug	Enzo	DL-188	100490-36-6		tosufloxacin	Tosufloxacin is a fluoroquinolone antibacterial agent. Tosufloxacin is an inhibitor of bacterial DNA gyrase and topoisomerase IV. Tosufloxacin is indicated for the treatment of various infections such as skin respiratory urinary gynecologic ophth	GUO COV2 FRAMESHIFT	20200512_G10X	0.88615	-1.69815	94.739	90.9842	A18084	B018		311
YU225148	01	FDAAprovedDrug	Enzo	DL-199	115956-12-2		Dolasetron	antinauseant and antiemetic agent highly specific and selective serotonin 5-HT3 receptor antagonist.	GUO COV2 FRAMESHIFT	20200512_G10X	0.887353	-1.67975	282.297	105.909	A18083	N022		312
YU225064	01	FDAAprovedDrug	Enzo	DL-217	130929-57-6		entacapone	selective reversible catechol-O-methyl transferase (COMT) inhibitor for the treatment of Parkinson's disease.	GUO COV2 FRAMESHIFT	20200512_G10X	0.885336	-1.67593	204.557	107.164	A18083	O016		313
YU224979	01	FDAAprovedDrug	Enzo	AC-154	85409-38-7		Rilmenidine phosphate	(Albarel Hyperium Iterium and Tenaxum) is an imidazoline derivative used for the treatment of hypertension. Rilmenidine an oxazoline compound with antihypertensive properties acts on both medullary and peripheral vasomotor structures. Rilmenidine	GUO COV2 FRAMESHIFT	20200512_G10X	0.882409	-1.67039	324.265	94.0934	A18083	G015		314
YU222637	02	FDAAprovedDrug	Enzo	AC-153	5051-62-7		Guanabenz	antihypertensive alpha-2 adrenergic agonist	GUO COV2 FRAMESHIFT	20200512_G10X	0.88213	-1.66986	250.9	76.2546	A18083	G013		315
YU007674	03	FDAAprovedDrug	Enzo	C-110	1684-40-8		tacrine	Tacrine is a parasympathomimetic- a reversible cholinesterase inhibitor that is indicated for the treatment of mild to moderate dementia of the Alzheimer's type.	GUO COV2 FRAMESHIFT	20200512_G10X	0.878774	-1.66351	302.802	92.8418	A18083	F019		316
YU224993	01	FDAAprovedDrug	Enzo	DL-553	514-78-3		Canthaxanthin	keto-carotenoid pigment and potent lipid-soluble antioxidant. Used to reduce sensitivity to sunlight (photosensitivity) experienced by people who have a rare genetic disease called erythropoietic protoporphyria (EPP)	GUO COV2 FRAMESHIFT	20200512_G10X	0.873501	-1.65353	321.85	78.6818	A18083	K015		317
YU225234	01	FDAAprovedDrug	Enzo	DL-412	112811-59-3		gatifloxacin	antibacterial for treatment of bacterial conjunctivitis targets DNA gyrase and topoIV	GUO COV2 FRAMESHIFT	20200512_G10X	0.854726	-1.63793	156.834	64.0393	A18084	K010		318
YU034479	02	FDAAprovedDrug	Enzo	DL-335	83905-01-5		Azithromycin	macrolide antibiotic of the azalide class. Like other macrolide antibiotics azithromycin inhibits bacterial protein synthesis by binding to the 50S ribosomal subunit of the bacterial 70S ribosome.	GUO COV2 FRAMESHIFT	20200512_G10X	0.853119	-1.63485	195.143	55.8059	A18084	K007		319
YU033848	02	FDAAprovedDrug	Enzo	AC-250	52-86-8		haloperidol	used primarily to treat schizophrenia and other psychoses. It is also used in schizoaffective disorder delusional disorders ballism and Tourette syndrome (a drug of choice) and occasionally as adjunctive therapy in mental retardation and the chore	GUO COV2 FRAMESHIFT	20200512_G10X	0.848186	-1.60561	208.157	105.043	A18083	M015		320
YU224347	02	FDAAprovedDrug	Enzo	GR-111	106685-40-9		adapalene	Adapalene is a topical retinoid primarily used in the treatment of acne. Target retionic acid receptor.	GUO COV2 FRAMESHIFT	20200512_G10X	0.834356	-1.59889	137.868	80.2458	A18084	A019		321
YU225053	01	FDAAprovedDrug	Enzo	DL-261	139755-83-2		Sildenafil	(Viagra Revatio) is a PDE5 inhibitor which was approved by FDA for the treatment of erectile disfunction and adults with pulmonary arterial hypertension.	GUO COV2 FRAMESHIFT	20200512_G10X	0.843064	-1.59591	288.995	72.5721	A18083	M012		322
YU034172	03	FDAAprovedDrug	Enzo	DL-439	31431-39-7		Mebendazol	antihelmintic a benzimidazole that acts by interfering with carbohydrate metabolism and inhibiting polymerization of microtubules.	GUO COV2 FRAMESHIFT	20200512_G10X	0.832002	-1.59438	16.3375	98.9257	A18084	B003		323
YU225078	01	FDAAprovedDrug	Enzo	DL-276	657-24-9		Metformin	Metformin is an antihyperglycemic agent which improves glucose tolerance in patients with type 2 diabetes lowering both basal and postprandial plasma glucose. Metformin decreases hepatic glucose production decreases intestinal absorption of glucose	GUO COV2 FRAMESHIFT	20200512_G10X	0.837064	-1.58455	261.563	99.8026	A18083	D019		324
YU225094	01	FDAAprovedDrug	Enzo	CM-112	636-54-4		clopamide	piperidine diuretic prescribed for fluid retention.	GUO COV2 FRAMESHIFT	20200512_G10X	0.835235	-1.58109	308.362	91.8915	A18083	J021		325
YU034271	03	FDAAprovedDrug	Enzo	GR-211	41859-67-0		bezafibrate	lipid-lowering fibric acid derivative pan-PPAR activator treat metabolic syndrome	GUO COV2 FRAMESHIFT	20200512_G10X	0.824151	-1.56011	119.116	119.879	A18083	F004		326
YU225281	01	FDAAprovedDrug	Enzo	DL-147	90098-04-7		rebamipide	or mucosal protection healing of gastroduodenal ulcers and treatment of gastritis. It works by enhancing mucosal defense scavenging free radicals and temporarily activating genes encoding cyclooxygenase-2.	GUO COV2 FRAMESHIFT	20200512_G10X	0.802928	-1.53867	198.116	97.8943	A18084	L013		327
YU225175	01	FDAAprovedDrug	Enzo	DL-148	54029-12-8		Ricobendazole	Albendazole oxide (Ricobendazole) is a methylcarbamate benzimidazole with a broad-spectrum anthelmintic activity. selective inhibition of beta-tubulin polymerization egg killing effect	GUO COV2 FRAMESHIFT	20200512_G10X	0.800871	-1.53472	134.832	57.7936	A18084	E005		328
YU033687	02	FDAAprovedDrug	Enzo	DL-324	125-84-8		aminoglutethimide	Aminoglutethimide (Cytadren) treats of advanced breast and prostate cancer by suppression of adrenal function in selected patients with Cushing’s syndrome. Cytadren blocks several other steps in steroid synthesis including the C-11 C-18 and C-21	GUO COV2 FRAMESHIFT	20200512_G10X	0.787281	-1.50868	181.966	59.2125	A18084	I005		329
YU225042	01	FDAAprovedDrug	Enzo	DL-246	78613-35-1		amorolfine	morpholine antifungal drug that inhibits the fungal enzymes D14 reductase and D7-D8 isomerase. This inhibition affects fungal sterol synthesis pathways. Amorolfine is marketed as Curanail Loceryl Locetar and Odenil	GUO COV2 FRAMESHIFT	20200512_G10X	0.782843	-1.48191	240.191	99.742	A18083	I020		330
YU225057	01	FDAAprovedDrug	Enzo	DL-264	139481-59-7		Candesartan	angiotensin II receptor type 1 antagonist. treatment of hypertension. also used in the treatment of congestive heart failure and given as prophylaxis to reduce the severity and duration of migraine.	GUO COV2 FRAMESHIFT	20200512_G10X	0.778203	-1.47313	286.717	98.5368	A18083	M022		331
YU040231	04	FDAAprovedDrug	Enzo	DL-565	103628-48-4		Sumatriptan Succinate	Sumatriptan is a serotonin (5-HT1B/1D) receptor agonist indicated for acute treatment of migraine with or without aura in adults. Sumatriptan is structurally similar to serotonin (5-HT) and is a 5-HT receptor (types 5-HT1D and 5-HT1B) agonist.	GUO COV2 FRAMESHIFT	20200512_G10X	0.766756	-1.46935	248.975	86.6295	A18084	G021		332
YU225132	01	FDAAprovedDrug	Enzo	DL-287	103177-37-3		Pranlukast	Pranlukast is an antagonist of cysteinyl leukotriene receptor-1 antagonist. It is marketed in Japan by Ono Pharmaceuticals under trademark ONON for the treatment of bronchial asthma and allergic rhinitis as capsules and dry syrup for pediatric use.	GUO COV2 FRAMESHIFT	20200512_G10X	0.775096	-1.46725	375.074	85.3625	A18083	H016		333
YU223745	03	FDAAprovedDrug	Enzo	DL-513	63590-64-7		Terazosin	(Hytrin Zayasel) is a selective alpha1-antagonist used for treatment of symptoms of benign prostatic hyperplasia (BPH). It also acts to lower blood pressure	GUO COV2 FRAMESHIFT	20200512_G10X	0.765365	-1.46668	246.378	83.2478	A18084	P021		334
YU225219	01	FDAAprovedDrug	Enzo	DL-181	69975-86-6		doxofylline	xanthine bronchodilator indicated for the treatment of bronchial asthma pulmonary disease with spastic bronchial component and Chronic Obstructive Pulmonary Disease (COPD).	GUO COV2 FRAMESHIFT	20200512_G10X	0.759329	-1.45511	225.971	70.671	A18084	E004		335
YU221362	08	FDAAprovedDrug	Enzo	GR-100	302-79-4		tretinoin	All-trans retinoic acid (ATRA) also known as tretinoin is an active metabolite of vitamin A that has been demonstrated to inhibit the growth of cancer cells some types of epithelial cells and vascular smooth muscles. It is medication used for the t	GUO COV2 FRAMESHIFT	20200512_G10X	0.768511	-1.45478	196.674	99.8318	A18083	D020		336
YU224986	01	FDAAprovedDrug	Enzo	AC-175	62929-91-3		ProcaterolÂ·HCl	beta2-adrenoreceptor agonist. It is a bronchodilator that may be administered orally or by aerosol inhalation for the treatment of dyspnea caused by bronchial asthma chronic bronchitis and pulmonary emphysema.	GUO COV2 FRAMESHIFT	20200512_G10X	0.766452	-1.45089	299.841	89.1082	A18083	I017		337
YU034446	02	FDAAprovedDrug	Enzo	CA-215	23313-68-0		verapamil	to treat high blood pressure and to control chest pain. Verapamil is an L-type calcium channel blocker that also has antiarrythmic activity.	GUO COV2 FRAMESHIFT	20200512_G10X	0.762901	-1.44416	313.921	80.5803	A18083	H017		338
YU225040	01	FDAAprovedDrug	Enzo	AC-925	76824-35-6		FAMOTIDINE	histamine-2 (H2) receptor antagonist that works to inhibit gastric acid secretion. It is commonly used in gastrointestinal conditions related to acid secretion such as gastric ulcers and gastroesophageal reflux disease (GERD)	GUO COV2 FRAMESHIFT	20200512_G10X	0.760584	-1.43978	313.192	86.4671	A18083	I012		339
YU225097	01	FDAAprovedDrug	Enzo	D-102	22260-51-1		Bromocriptine mesylate	potent dopamine receptor agonist activity treatment of acromegaly and in the treatment of the signs and symptoms of idiopathic or postencephalitic Parkinson’s disease.	GUO COV2 FRAMESHIFT	20200512_G10X	0.757951	-1.43479	283.117	53.589	A18083	L011		340
YU225236	01	FDAAprovedDrug	Enzo	DL-415	21187-98-4		gliclazide	(BILXONA®) sulfonylurea hypoglycemic agent which is used in type 2 diabetes to stimulate insulin production. stimulates insulin secretion from the beta-cells of the islets of Langerhans.	GUO COV2 FRAMESHIFT	20200512_G10X	0.7423	-1.42248	256.237	78.2426	A18084	K016		341
YU225106	01	FDAAprovedDrug	Enzo	EI-180	1405-10-3		neomycin	aminoglycoside antibiotic inhibiting the synthesis of protein in susceptible bacterial cells. It is effective primarily against gram-negative bacilli but does have some activity against gram-positive organisms.	GUO COV2 FRAMESHIFT	20200512_G10X	0.750272	-1.42026	171.656	98.7838	A18083	P015		342
YU225176	01	FDAAprovedDrug	Enzo	DL-176	68373-14-8		Sulbactam	?-lactam antibiotics	GUO COV2 FRAMESHIFT	20200512_G10X	0.732695	-1.40408	210.917	66.228	A18084	E007		343
YU040264	03	FDAAprovedDrug	Enzo	DL-172	102767-28-2		levetiracetam	anticonvulsant medication used to treat epilepsy. Levetiracetam may selectively prevent hypersynchronization of epileptiform burst firing and propagation of seizure activity.	GUO COV2 FRAMESHIFT	20200512_G10X	0.728396	-1.37885	277.33	111.426	A18083	L020		344
YU225269	01	FDAAprovedDrug	Enzo	DL-471	149676-40-4		Pefloxacine mesylate dihydrate	A synthetic broad-spectrum fluoroquinolone antibacterial agent active against most gram-negative and gram-positive bacteria.	GUO COV2 FRAMESHIFT	20200512_G10X	0.716766	-1.37355	244.218	52.2339	A18084	H009		345
YU224992	01	FDAAprovedDrug	Enzo	AC-194	57754-86-6		NisoxetineÂ·HCl	inhibitor of norepinephrine uptake antidepressant drug.	GUO COV2 FRAMESHIFT	20200512_G10X	0.723058	-1.36874	361.814	77.4682	A18083	K013		346
YU225096	01	FDAAprovedDrug	Enzo	CR110	92623-83-1		pravadoline	Pravadoline is the anti-nociceptive agent which has analgesic efficacy against the postoperative pain in humans. Pravadoline inhibits the enzyme cyclooxygenase but in contrast to cyclooxygenase-inhibiting NSAIDs does not produce gastrointestinal ir	GUO COV2 FRAMESHIFT	20200512_G10X	0.719108	-1.36126	137.252	98.755	A18083	L005		347
YU039832	03	FDAAprovedDrug	Enzo	AC-755	66104-23-2		pergolide	Pergolide is a long-acting dopamine agonist It is an ergot derivative that acts on the dopamine D2 and D3 alpha2- and alpha1-adrenergic and 5-hydroxytryptamine (5-HT) receptors.	GUO COV2 FRAMESHIFT	20200512_G10X	0.71832	-1.35977	200.046	95.6395	A18083	C018		348
YU039820	03	FDAAprovedDrug	Enzo	DL-503	125494-59-9		sibutramine	inhibitor of monoamines (serotonin dopamine noradrenaline) reuptake for the treatmen of obesity.	GUO COV2 FRAMESHIFT	20200512_G10X	0.709138	-1.35893	164.314	107.728	A18084	N017		349
YU225215	01	FDAAprovedDrug	Enzo	DL-374	125-71-3		dextromethorphan	non-narcotic morphine derivative widely used as an antitussive. NMDA receptor antagonist and acts as a non-competitive channel blocker.	GUO COV2 FRAMESHIFT	20200512_G10X	0.660724	-1.26616	208.445	53.4447	A18084	C008		350
YU224989	01	FDAAprovedDrug	Enzo	AC-185	49745-95-1		DobutamineÂ·HCl	A beta-1 agonist catecholamine that has cardiac stimulant action without evoking vasoconstriction or tachycardia. It is proposed as a cardiotonic after myocardial infarction or open heart surgery.	GUO COV2 FRAMESHIFT	20200512_G10X	0.662566	-1.25423	222.374	100.209	A18083	K005		351
YU225114	01	FDAAprovedDrug	Enzo	EI-318	91161-71-6		terbinafine	Terbinafine (brand name Lamisil Terbisil Terboderm and others) is an antifungal medication used to treat ringworm and fungal nail infections. Terbinafine inhibits ergosterol synthesis by inhibiting squalene epoxidase an enzyme that is part of the	GUO COV2 FRAMESHIFT	20200512_G10X	0.660678	-1.25066	181.226	113.266	A18083	B020		352
YU039561	03	FDAAprovedDrug	Enzo	AC-192	959-24-0		SotalolÂ·HCl	beta-adrenoreceptor blocking and cardiac action potential duration prolongation antiarrhythmic properties.	GUO COV2 FRAMESHIFT	20200512_G10X	0.650743	-1.23185	280.656	99.2735	A18083	K009		353
YU225077	01	FDAAprovedDrug	Enzo	PG-007	363-24-6		dinoprostone	trans isomer of prostaglandin E2 binds prostoglandin receptors activates adenylate cyclase accelerates fibrinolysis. Used in labor and newborn ductal patency	GUO COV2 FRAMESHIFT	20200512_G10X	0.646721	-1.22424	241.558	97.5611	A18083	D017		354
YU224965	01	FDAAprovedDrug	Enzo	DL-568	120011-70-3		DonepezilÂ·HCl	(Aricept) is a piperidine derivative acetylcholinesterase inhibitor used in the management of the dementia of Alzheimer's Disease and in some cases is used to manage other types of dementia	GUO COV2 FRAMESHIFT	20200512_G10X	0.645671	-1.22225	239.234	121.125	A18083	A011		355
YU034342	03	FDAAprovedDrug	Enzo	DL-320	645-05-6		altretamine	Altretamine is an alkylating agent Altretamine requires N-demethylation in the liver to produce reactive intermediates (formaldehyde and/or iminium species) which covalently bind to DNA resulting in DNA damage or act as alkylating agents. Altretami	GUO COV2 FRAMESHIFT	20200512_G10X	0.635368	-1.21757	201.935	82.9897	A18084	G017		356
YU224334	02	FDAAprovedDrug	Enzo	DL-124	127-47-9		Vitamin A acetate	Vitamin A1 used to treat and prevent vitamin A deficiency.	GUO COV2 FRAMESHIFT	20200512_G10X	0.637356	-1.20651	299.294	83.1208	A18083	G020		357
YU220926	02	FDAAprovedDrug	Enzo	NS-531	32672-69-8		Mesoridazine besylate	(Serentil) is a phenothiazine antipsychotic. It was marketed in the U.S. for the treatment of schizophrenia behavioral problems in mental deficiency and chronic brain syndrome alcoholism and psychoneurotic symptoms such as anxiety and tension.	GUO COV2 FRAMESHIFT	20200512_G10X	0.628553	-1.20451	264.468	74.7161	A18084	H022		358
YU225224	01	FDAAprovedDrug	Enzo	BL-090	53-16-7		estrone	carcinogen for human females as well as a cause of breast tenderness or pain nausea headache hypertension and leg cramps in the context of non-endogenous exposure. In men estrone has been known to cause anorexia nausea vomiting and erectile d	GUO COV2 FRAMESHIFT	20200512_G10X	0.628324	-1.20407	228.162	79.0999	A18084	E022		359
YU225137	01	FDAAprovedDrug	Enzo	DL-161	81732-65-2		bambuterol	For the prevention and reversal of bronchospasm in patients 12 years of age and older with asthma and reversible bronchospasm associated with bronchitis and emphysema	GUO COV2 FRAMESHIFT	20200512_G10X	0.634409	-1.20093	212.987	98.0779	A18083	J018		360
YU225343	01	FDAAprovedDrug	Enzo	DL-540	51-48-9		L-thyroxine	Thyroxine derivative to treat thyroid deficiency	GUO COV2 FRAMESHIFT	20200512_G10X	0.62092	-1.18988	151.983	98.9985	A18084	P018		361
YU225312	01	FDAAprovedDrug	Enzo	NO-102	82824-01-9		Naloxonazine	Naloxonazine is a potent irreversible ?-opioid receptor antagonist.	GUO COV2 FRAMESHIFT	20200512_G10X	0.609442	-1.16789	226.284	77.9707	A18084	F022		362
YU225067	01	FDAAprovedDrug	Enzo	AR-102	29520-14-7		GuanfacineÂ·HCl	Estulic Tenex and the extended release Intuniv) is a sympatholytic drug indicated for the management of hypertension. Tenex (guanfacine hydrochloride) is an orally active antihypertensive agent whose principal mechanism of action appears to be stim	GUO COV2 FRAMESHIFT	20200512_G10X	0.616665	-1.16734	173.342	106.35	A18083	O022		363
YU225291	01	FDAAprovedDrug	Enzo	DL-160	106463-17-6		tamsulosin	alpha-adrenoceptor blocker commonly used to treat benign prostatic hyperplasia (BPH)	GUO COV2 FRAMESHIFT	20200512_G10X	0.607274	-1.16373	187.005	93.4218	A18084	P015		364
YU154858	02	FDAAprovedDrug	Enzo	EI-233	103745-39-7		HA1077	Fasudil is a potent Rho kinase inhibitor which was developed by Asahi Kasei. The drug is used in Asia for the prevention of cerebral vasospasm in patients with subarachnoid hemorrhage.	GUO COV2 FRAMESHIFT	20200512_G10X	0.612814	-1.16005	380.451	54.8334	A18083	F013		365
YU034364	02	FDAAprovedDrug	Enzo	DL-340	611-75-6		bromhexine	Bromhexine disrupts the structure of acid mucopolysaccharide fibres in mucoid sputum and produces a less viscous mucus	GUO COV2 FRAMESHIFT	20200512_G10X	0.603605	-1.1567	172.014	87.5821	A18084	K017		366
YU225337	01	FDAAprovedDrug	Enzo	DL-538	129-49-7		Methysergide maleate	5HT2 antagonist 5HT1 agonist reduce the frequency and intensity of severe vascular headaches.	GUO COV2 FRAMESHIFT	20200512_G10X	0.593891	-1.13808	99.3398	87.3515	A18084	P004		367
YU220949	02	FDAAprovedDrug	Enzo	FR114	58186-27-9		idebenone	Idebenone is a synthetic short-chain benzoquinone and a substrate for the enzyme NAD(P)H-quinone oxidoreductase (NQO1) capable of stimulating mitochondrial electron transport and supplementing cellular energy levels. Treatment of Friedreich’s ataxia	GUO COV2 FRAMESHIFT	20200512_G10X	0.596068	-1.12835	212.395	72.8772	A18083	D008		368
YU225288	01	FDAAprovedDrug	Enzo	DL-504	52-01-7		spironolactone	renal competitive aldosterone antagonist in a class of pharmaceuticals called potassium-sparing diuretics.	GUO COV2 FRAMESHIFT	20200512_G10X	0.587	-1.12488	180.652	97.027	A18084	N021		369
YU033636	02	FDAAprovedDrug	Enzo	DL-313	50-78-2		Acetylsalicylic Acid	Aspirin acetylsalicylic acid (ASA) is a commonly used drug for the treatment of pain and fever due to various causes. Aspirin is classified as a non-selective cyclooxygenase (COX) inhibitor	GUO COV2 FRAMESHIFT	20200512_G10X	0.58577	-1.12252	206.504	59.2578	A18084	G003		370
YU034482	02	FDAAprovedDrug	Enzo	AC-928	50679-08-8		terfenadine	Terfenadine under brand name Seldane was used for the treatment of allergic rhinitis and allergic skin disorders but was withdrawn because of the serious side effect heart rhythm problems. Terfenadine is a potent antagonist of histamine H1-receptor-	GUO COV2 FRAMESHIFT	20200512_G10X	0.583879	-1.10528	302.711	98.3055	A18083	I014		371
YU221436	03	FDAAprovedDrug	Enzo	GR-341	20537-88-6		amifostine	cytoprotective agent adjuvant used in cancer chemotherapy and radiotherapy involving DNA-binding chemotherapeutic agents. It is marketed under the trade name Ethyol.	GUO COV2 FRAMESHIFT	20200512_G10X	0.555768	-1.06503	213.515	58.4835	A18084	I003		372
YU225074	01	FDAAprovedDrug	Enzo	DL-273	158966-92-8		montelukast	(SINGULAIR®) is a selective and orally active leukotriene D4 (LTD4) receptor antagonist that inhibits the cysteinyl leukotriene CysLT1 receptor. It is indicated for the prophylaxis and chronic treatment of asthma for prevention of exercise-induced b	GUO COV2 FRAMESHIFT	20200512_G10X	0.54952	-1.04024	226.612	88.3657	A18083	D007		373
YU225261	01	FDAAprovedDrug	Enzo	DL-460	1400-61-9		Nystatin	broad-spectrum fungicidal and fungistatic activity against a number of yeasts and fungi most notably Candida species.	GUO COV2 FRAMESHIFT	20200512_G10X	0.541339	-1.03738	59.7792	74.3497	A18084	F005		374
YU225080	01	FDAAprovedDrug	Enzo	DL-279	183321-74-6		Erlotinib	(Tarceva Genentech/OSIP originally coded as OSI-774) is a drug used to treat non-small cell lung cancer pancreatic cancer and several other types of cancer. Similar to gefitinib erlotinib specifically targets the epidermal growth factor receptor	GUO COV2 FRAMESHIFT	20200512_G10X	0.539576	-1.02141	250.627	54.8608	A18083	F005		375
YU034189	04	FDAAprovedDrug	Enzo	AC-109	2062-78-4		pimozide	Pimozide (Orap) is a diphenylbutylpiperidine that is effective as an antipsychotic agent and as an alternative to haloperidol for the suppression of vocal and motor tics in patients with Tourette syndrome.	GUO COV2 FRAMESHIFT	20200512_G10X	0.527334	-0.998238	176.304	94.914	A18083	C011		376
YU225294	01	FDAAprovedDrug	Enzo	DL-169	113712-98-4		tenatoprazole	(TU-199 STU-Na) is a proton pump inhibitor used for treatment of acid related diseases (gastroduodenal ulcers erosive or ulcerative esophagitis due to gastroesophageal reflux disease).	GUO COV2 FRAMESHIFT	20200512_G10X	0.518159	-0.992957	138.525	72.7814	A18084	B006		377
YU225292	01	FDAAprovedDrug	Enzo	DL-512	59804-37-4		Tenoxicam	(Mobiflex) an anti-inflammatory agent with analgesic and antipyretic properties is used to treat osteoarthritis and control acute pain. The anti-inflammatory effects of tenoxicam may result from the inhibition of the enzyme cyclooxygenase and the s	GUO COV2 FRAMESHIFT	20200512_G10X	0.490318	-0.939605	210.667	86.5823	A18084	P019		378
YU225157	01	FDAAprovedDrug	Enzo	DL-546	198904-31-3		atazanavir	Antiviral protease inhibitor	GUO COV2 FRAMESHIFT	20200512_G10X	0.469421	-0.888609	282.069	85.2304	A18083	P022		379
YU034029	04	FDAAprovedDrug	Enzo	ALX-550-301	64-77-7		tolbutamide	antihyperglycemic agent used for the treatment of non-insulin-dependent diabetes mellitus (NIDDM). It is a sulfonylurea insulin secretagogue which acts by stimulating ? cells of the pancreas to release insulin.	GUO COV2 FRAMESHIFT	20200512_G10X	0.468262	-0.886415	256.687	80.4026	A18083	C017		380
YU039679	03	FDAAprovedDrug	Enzo	DL-294	107753-78-6		zafirlukast	An alpha-adrenergic antagonist used to treat hypertension and as a peripheral vasodilato	GUO COV2 FRAMESHIFT	20200512_G10X	0.461105	-0.872868	241.239	77.4584	A18083	J010		381
YU225084	01	FDAAprovedDrug	Enzo	CA-202	88150-42-9		amlodipine	calcium antagonist treatment of hypertension and coronary artery disease	GUO COV2 FRAMESHIFT	20200512_G10X	0.45633	-0.863827	182.183	93.3824	A18083	H007		382
YU225019	01	FDAAprovedDrug	Enzo	AC-749	69-09-0		chlorpromazine	psychotropic agent indicated for the treatment of schizophrenia. It also exerts sedative and antiemetic activity. Targets histamine dopamine and seartanonin receptors	GUO COV2 FRAMESHIFT	20200512_G10X	0.430426	-0.814792	415.995	63.2888	A18083	C012		383
YU035331	04	FDAAprovedDrug	Enzo	DL-379	97-77-8		disulfiram	alcohol deterrent Disulfiram blocks the oxidation of alcohol at the acetaldehyde stage during alcohol metabolism following disulfiram intake causing an accumulation of acetaldehyde in the blood producing highly unpleasant symptoms.	GUO COV2 FRAMESHIFT	20200512_G10X	0.423328	-0.811232	197.115	57.688	A18084	C018		384
YU225118	01	FDAAprovedDrug	Enzo	G-430	129-46-4		suramin sodium	Suramin is an antiprotozoal and anthelmintic compound. It is indicated for the treatment of African trypanosomiasis (African sleeping sickness- trypanosome fever) and Onchocerciasis (river blindness). Additionally suramin exhibits antineoplastic act	GUO COV2 FRAMESHIFT	20200512_G10X	0.425362	-0.805205	230.485	82.4036	A18083	D014		385
YU035282	04	FDAAprovedDrug	Enzo	AC-214	54-71-7		PilocarpineÂ·HCl	Pilocarpine is an alkaloid extracted from plants of the genus Pilocarpus. The drug stimulates the muscarinic receptors (especially M3 which is expressed in smooth muscles and glands) and thus induces salivation hypertension and water intake.	GUO COV2 FRAMESHIFT	20200512_G10X	0.423129	-0.800979	283.573	85.6636	A18083	K017		386
YU221028	02	FDAAprovedDrug	Enzo	DM200	32222-06-3		calcitriol	vitamin D3 treat hyperparathyroidism (overactive parathyroid glands) and metabolic bone disease in people who have chronic kidney failure and are not receiving dialysis. Calcitriol is also used to treat calcium deficiency (hypocalcemia).	GUO COV2 FRAMESHIFT	20200512_G10X	0.418678	-0.792552	63.4313	100.687	A18083	N003		387
YU034505	02	FDAAprovedDrug	Enzo	AC-174	37148-27-9		clenbuterol	Clenbuterol is agonist of beta2 adrenergic receptor	GUO COV2 FRAMESHIFT	20200512_G10X	0.409557	-0.775287	315.06	91	A18083	I015		388
YU039550	03	FDAAprovedDrug	Enzo	DL-502	3366-95-8		secnidazole	(Flagentyl Sindose Solosec) is a nitroimidazole derivative used to in the treatment of amoebiasis and bacterial vaginosis by targeting DNA.	GUO COV2 FRAMESHIFT	20200512_G10X	0.400235	-0.766977	254.547	86.7744	A18084	N015		389
YU039800	03	FDAAprovedDrug	Enzo	DL-365	50-22-6		Corticosterone	Corticosterone is an adrenocortical steroid the major glucocorticoid that has modest but significant activities as a mineralocorticoid and a glucocorticoid. Corticosterone is of minor importance in humans but is known that it has a profound effect	GUO COV2 FRAMESHIFT	20200512_G10X	0.397471	-0.761681	119.527	88.0518	A18084	A008		390
YU225043	01	FDAAprovedDrug	Enzo	DL-248	224785-90-4		vardenafil	(Levitra) is an oral therapy for the treatment of erectile dysfunction. It is a selective inhibitor of cyclic guanosine monophosphate (cGMP)-specific phosphodiesterase type 5 (PDE5).	GUO COV2 FRAMESHIFT	20200512_G10X	0.397448	-0.752364	237.503	93.7079	A18083	K004		391
YU039804	03	FDAAprovedDrug	Enzo	DL-554	51-12-7		nialamide	Nialamide is a non-selective irreversible monoamine oxidase inhibitor of the hydrazine class. It was previously used as an antidepressant (trade name Niamid) but was withdrawn by Pfizer in 1963 due to the risk of hepatotoxicity.	GUO COV2 FRAMESHIFT	20200512_G10X	0.391159	-0.740459	317.886	91.0686	A18083	M013		392
YU040253	03	FDAAprovedDrug	Enzo	AR-112	72656-09-3		carvedilol	Carvedilol competitively blocks ?1 ?2 and ?1 receptors for treatment of hypertension	GUO COV2 FRAMESHIFT	20200512_G10X	0.389115	-0.736591	344.133	62.2411	A18083	B009		393
YU225124	01	FDAAprovedDrug	Enzo	GR-311	50-07-7		Mitomycin C	The mitomycins are a family of aziridine-containing natural products isolated from Streptomyces caespitosus or Streptomyces lavendulae. One of these compounds mitomycin C finds use as a chemotherapeutic agent by virtue of its antitumour activity.	GUO COV2 FRAMESHIFT	20200512_G10X	0.387567	-0.73366	252.54	28.3821	A18083	F016		394
YU225052	01	FDAAprovedDrug	Enzo	G-226	75330-75-5		lovastatin	metabolite of hypolipidemic drug Lovastatin. Lovastatin acid inhibits HMG-CoA reductase. Reduces both normal and elevated low-density lipoprotein cholesterol (LDL-C).	GUO COV2 FRAMESHIFT	20200512_G10X	0.376682	-0.713055	97.6532	113.954	A18083	M006		395
YU225164	01	FDAAprovedDrug	Enzo	DL-202	64221-86-9		Imipenem	beta-lactam antibiotic belongings to the subgroup of carbapenems. Imipenem has a broad spectrum of activity against aerobic and anaerobic Gram positive as well as Gram negative bacteria.	GUO COV2 FRAMESHIFT	20200512_G10X	0.37159	-0.712085	124.785	73.8567	A18084	A015		396
YU225314	01	FDAAprovedDrug	Enzo	NS-107	4498-32-2		dibenzepin	tricyclic antidepressant (TCA) for the treatment of depression.	GUO COV2 FRAMESHIFT	20200512_G10X	0.367923	-0.705057	260.274	71.6324	A18084	H008		397
YU225220	01	FDAAprovedDrug	Enzo	DL-381	24390-14-5		Doxycycline	Doxycycline is bacteriostatic inhibiting bacterial protein synthesis due to disruption of transfer RNA and messenger RNA at ribosomal sites. Used to treat many kinds of infections like dental skin respiratory and urinary tract infections. It al	GUO COV2 FRAMESHIFT	20200512_G10X	0.338523	-0.648717	44.0989	71.5539	A18084	E006		398
YU225143	01	FDAAprovedDrug	Enzo	DL-222	41294-56-8		alfacalcidol	Alfacalcidol (1-hydroxyvitamin D3) is a synthetic analog of vitamin D used in the prevention and treatment of vitamin D deficiency states and hypocalcemia.	GUO COV2 FRAMESHIFT	20200512_G10X	0.326176	-0.617447	112.463	150.777	A18083	N006		399
YU225153	01	FDAAprovedDrug	Enzo	DL-166	109889-09-0		Granisetron	Granisetron is a selective inhibitor of type 3 serotonergic (5-HT3) receptors. The antiemetic activity of the drug is brought about through the inhibition of 5-HT3 receptors present both centrally (medullary chemoreceptor zone) and peripherally (GI t	GUO COV2 FRAMESHIFT	20200512_G10X	0.323244	-0.611897	270.084	96.8603	A18083	P014		400
YU225149	01	FDAAprovedDrug	Enzo	DL-108	93957-54-1		Fluvastatin	Fluvastatin is an antilipemic agent that competitively inhibits hydroxymethylglutaryl-coenzyme A (HMG-CoA) reductase. Fluvastatin is marketed under the trade names Lescol Canef Vastin. LESCOL/LESCOL XL is an HMG-CoA reductase inhibitor (statin) ind	GUO COV2 FRAMESHIFT	20200512_G10X	0.317512	-0.601046	52.6771	131.832	A18083	P006		401
YU225209	01	FDAAprovedDrug	Enzo	DL-360	50-41-9		clomifene	(CLOMID®) is a triphenyl ethylene stilbene derivative which is an estrogen agonist or antagonist depending on the target tissue	GUO COV2 FRAMESHIFT	20200512_G10X	0.309742	-0.593564	180.433	82.5358	A18084	O017		402
YU224962	01	FDAAprovedDrug	Enzo	DL-552	3160-91-6		MoroxydineÂ·HCl	Antiviral heterocyclic biguanidine with activity against influenza	GUO COV2 FRAMESHIFT	20200512_G10X	0.312615	-0.591776	17.7717	221.275	A18083	A003		403
YU039700	03	FDAAprovedDrug	Enzo	DL-511	144701-48-4		telmisartan	nonpeptide angiotensin II antagonist that acts on the AT1 receptor subtype. Used alone or in combination with other classes of antihypertensives for the treatment of hypertension. Telmisartan is used in the treatment of diabetic nephropathy in hyper	GUO COV2 FRAMESHIFT	20200512_G10X	0.295726	-0.566704	111.828	94.1141	A18084	P017		404
YU039844	03	FDAAprovedDrug	Enzo	DL-373	53-43-0		prasterone	INTRAROSA™ prasterone) is a major C19 steroid for treatment of moderate to severe dyspareunia a symptom of vulvar and vaginal atrophy due to menopause.	GUO COV2 FRAMESHIFT	20200512_G10X	0.291023	-0.557692	87.384	85.6514	A18084	C004		405
YU221228	02	FDAAprovedDrug	Enzo	EI320	1716-12-7		Sodium Phenylbutyrate	used to treat urea cycle disorders because its metabolites offer an alternative pathway to the urea cycle to allow excretion of excess nitrogen. Sodium phenylbutyrate is also a histone deacetylase inhibitor and chemical chaperone leading respective	GUO COV2 FRAMESHIFT	20200512_G10X	0.288398	-0.545935	252.632	105.097	A18083	B022		406
YU034240	03	FDAAprovedDrug	Enzo	PI-152	75847-73-3		enalapril	(Vasotec in the US Enaladex and Renitec in some other countries) is an angiotensin-converting-enzyme (ACE) inhibitor used in the treatment of hypertension diabetic nephropathy and some types of chronic heart failure.	GUO COV2 FRAMESHIFT	20200512_G10X	0.282454	-0.541272	207.537	52.9368	A18084	E008		407
YU225075	01	FDAAprovedDrug	Enzo	DL-275	212141-54-3		vatalanib	Vatalanib selectively inhibits the tyrosine kinase domains of vascular endothelial growth factor (VEGF) receptor tyrosine kinases (important enzymes in the formation of new blood vessels that contribute to tumor growth and metastasis) platelet-deriv	GUO COV2 FRAMESHIFT	20200512_G10X	0.285518	-0.540482	240.465	78.8678	A18083	D011		408
YU225104	01	FDAAprovedDrug	Enzo	EI-126	50-02-2		dexamethasone	treatment of endocrine disorders rheumatic D=disorders collagen diseases dermatologic diseases allergic statesc ophthalmic diseases gastrointestinal diseases respiratory diseases hematologic disorders neoplastic diseases edematous states c	GUO COV2 FRAMESHIFT	20200512_G10X	0.279729	-0.529524	212.668	108.192	A18083	N013		409
YU225092	01	FDAAprovedDrug	Enzo	DL-218	57076-71-8		denbufylline	Denbufylline is a selective xanthine derivative that inhibits PDE IV and has bronchodilatory properties. developed as an agent for the therapy of dementia	GUO COV2 FRAMESHIFT	20200512_G10X	0.262551	-0.497006	270.358	79.3286	A18083	J013		410
YU224366	02	FDAAprovedDrug	Enzo	DL-575	55079-83-9		acitretin	typically used for psoriasis. The mechanism of action of is unknown. However it is believed to work by targeting specific receptors (retinoid receptors such as RXR and RAR) in the skin which help normalize the growth cycle of skin cells.	GUO COV2 FRAMESHIFT	20200512_G10X	0.258402	-0.489153	298.838	99.673	A18083	L017		411
YU034085	02	FDAAprovedDrug	Enzo	DL-312	53164-05-9		acemetacin	Acemetacin is a non-steroidal anti-inflammatory drug used for the treatment of osteoarthritis rheumatoid arthritis lower back pain and relieving post-operative pain. Acemetacin is a glycolic acid ester of indomethacin. The pharmacological activit	GUO COV2 FRAMESHIFT	20200512_G10X	0.246532	-0.472434	273.325	54.1332	A18084	E021		412
YU034397	02	FDAAprovedDrug	Enzo	EI-287	51803-78-2		nimesulide	COX-2 selective NSAID with analgesic and antipyretic properties. Its approved indications are the second line treatment of acute pain and primary dysmenorrhoea.	GUO COV2 FRAMESHIFT	20200512_G10X	0.230844	-0.436985	292.048	87.3793	A18083	B014		413
YU225108	01	FDAAprovedDrug	Enzo	EI-216	80809-81-0		docebenone	Docebenone (AA-861) is a potent selective and orally active 5-LO (5-lipoxygenase) inhibitor.	GUO COV2 FRAMESHIFT	20200512_G10X	0.220881	-0.418125	310.731	79.5227	A18083	P021		414
YU033874	02	FDAAprovedDrug	Enzo	AC-729	51-30-9		isoprenaline	Isopropyl analog of epinephrine- beta-sympathomimetic that acts on the heart bronchi skeletal muscle alimentary tract etc. It is used mainly as bronchodilator and heart stimulant.	GUO COV2 FRAMESHIFT	20200512_G10X	0.220473	-0.417352	102.529	78.6128	A18083	A012		415
YU225101	01	FDAAprovedDrug	Enzo	DM100	19356-17-3		calcifediol	vitamin D3 metabolite for treatment of secondary hyperparathyroidism in adult patients with stage 3 or 4 chronic kidney disease. regulating body levels of calcium and phosphorus in mineralization of bone	GUO COV2 FRAMESHIFT	20200512_G10X	0.216535	-0.409898	378.902	88.1069	A18083	L021		416
YU224970	01	FDAAprovedDrug	Enzo	ALX-550-285	85371-64-8		Pinacidil	Pinacidil is a clinically effective vasodilator used for the treatment of hypertension.	GUO COV2 FRAMESHIFT	20200512_G10X	0.193165	-0.36566	331.966	83.8453	A18083	C019		417
YU224137	02	FDAAprovedDrug	Enzo	ALX-550-251	6108-05-0		LidocaineÂ·HClÂ·H2O	local anesthetic and cardiac depressant used to numb tissue in a specific area and for management of cardiac arrhythmias particularly those of ventricular origins such as occur with acute myocardial infarction. Lidocaine alters signal conduction in	GUO COV2 FRAMESHIFT	20200512_G10X	0.186318	-0.352698	315.562	81.3104	A18083	E015		418
YU225167	01	FDAAprovedDrug	Enzo	DL-205	130636-43-0		nifekalant	(Shinbit) antiarrhythmic agent for the treatment of arrhythmias and ventricular tachycardia. Nonselective K+ channel blocker without any ?-blocking actions.	GUO COV2 FRAMESHIFT	20200512_G10X	0.170648	-0.327017	113.267	85.1039	A18084	C007		419
YU224998	01	FDAAprovedDrug	Enzo	AC-238	70288-86-7		Ivermectin	(Stromectol) broad-spectrum anti-parasite medication. binds selectively and with high affinity to glutamate-gated chloride ion channels in invertebrate muscle and nerve cells of the microfilaria.	GUO COV2 FRAMESHIFT	20200512_G10X	0.168243	-0.318482	308.134	88.7011	A18083	M009		420
YU225245	01	FDAAprovedDrug	Enzo	DL-429	16595-80-5		Levamisole	Ergamisol) an anthelminthic drug with antitumor immunological properties	GUO COV2 FRAMESHIFT	20200512_G10X	0.165307	-0.31678	212.451	61.3123	A18084	O004		421
YU033641	03	FDAAprovedDrug	Enzo	AC-123	530-78-9		flufenamic acid	anthranilic acid derivatives class of NSAID drugs. Like other members of the class it is a COX inhibitor and prevents the formation of prostaglandins.	GUO COV2 FRAMESHIFT	20200512_G10X	0.149476	-0.282956	267.487	82.3696	A18083	E007		422
YU034232	02	FDAAprovedDrug	Enzo	DL-520	13710-19-5		tolfenamic acid	Tolfenamic acid is a selective COX-2 inhibitor which was marketed in Europe for the treatment of acute migraine disorders. Tolfenamic acid is currently unavailable for human use however it may be prescribed for veterinary purposes.	GUO COV2 FRAMESHIFT	20200512_G10X	0.12196	-0.233713	141.404	66.1288	A18084	D004		423
YU033698	02	FDAAprovedDrug	Enzo	DL-572	446-86-6		Azathioprine	immunosuppression/immunomodulation in autoimmune disease inhibit purine synthesis	GUO COV2 FRAMESHIFT	20200512_G10X	0.116978	-0.221439	209.797	88.4024	A18083	M010		424
YU225081	01	FDAAprovedDrug	Enzo	AC-227	90-69-7		lobeline	alkaloid for use as a smoking cessation aid multiple mechanisms of action acting as a VMAT2 ligand	GUO COV2 FRAMESHIFT	20200512_G10X	0.105581	-0.199863	197.813	82.9021	A18083	F007		425
YU225090	01	FDAAprovedDrug	Enzo	CA-305	63-92-3		phenoxybenzamine	Dibenzyline) is an alpha-adrenergic antagonist. treatment of pheochromocytoma to control episodes of hypertension and sweating.	GUO COV2 FRAMESHIFT	20200512_G10X	0.0778924	-0.147449	320.893	85.7826	A18083	J009		426
YU225030	01	FDAAprovedDrug	Enzo	DL-557	111974-72-2		quetiapine	SEROQUEL XR is an atypical antipsychotic approved for the treatment of schizophrenia bipolar disorder and along with an antidepressant to treat major depressive disorder. The mechanism of action of SEROQUEL XR in the treatment of schizophrenia bi	GUO COV2 FRAMESHIFT	20200512_G10X	0.0775738	-0.146846	240.738	87.6987	A18083	G004		427
YU224985	01	FDAAprovedDrug	Enzo	AC-173	73210-73-8		Xamoterol hemifumarate	partial agonist of beta1-adrenoceptors. Xamoterol acts on the cardiac beta 1-adrenergic receptor modifies the response of the heart to variations in sympathetic activity. Xamoterol is effective as monotherapy in heart failure.	GUO COV2 FRAMESHIFT	20200512_G10X	0.0659011	-0.12475	235.817	80.8954	A18083	I013		428
YU033890	02	FDAAprovedDrug	Enzo	DL-442	148-82-3		Melphalan	(L-phenylalanine mustard phenylalanine mustard L-PAM or L-sarcolysin)	GUO COV2 FRAMESHIFT	20200512_G10X	0.0544489	-0.104341	179.306	34.2304	A18084	B009		429
YU224973	01	FDAAprovedDrug	Enzo	AC-127	614-39-1		procainamide	sodium channel blocker derivative of procaine with less CNS action indicated for the treatment of documented ventricular arrhythmias such as sustained ventricular tachycardia	GUO COV2 FRAMESHIFT	20200512_G10X	0.0546785	-0.103506	289.405	87.5027	A18083	E013		430
YU225174	01	FDAAprovedDrug	Enzo	DL-187	119302-91-9		rocuronium bromide	(Zemuron Esmeron) is an aminosteroid non-depolarizing neuromuscular blocker or muscle relaxant used in modern anesthesia to facilitate endotracheal intubation by providing skeletal muscle relaxation most commonly required for surgery or mechanical	GUO COV2 FRAMESHIFT	20200512_G10X	0.0300955	-0.0576726	107.196	91.0014	A18084	E003		431
YU225099	01	FDAAprovedDrug	Enzo	D-108	2058-52-8		clotiapine	Clothiapine is a neuroleptic of dibenzoepine class that ise used for the treatment of mental disorders. It is supposed that clothiapine acts by blocking GABA (A) receptors.	GUO COV2 FRAMESHIFT	20200512_G10X	0.0303663	-0.0574831	332.513	87.9012	A18083	L015		432
YU225047	01	FDAAprovedDrug	Enzo	DL-252	134308-13-7		tolcapone	reversible inhibitor of catechol-O-methyltransferase (COMT). Tolcapone is used as an adjunct to levodopa/carbidopa therapy for the symptomatic treatment of Parkinson's Disease.	GUO COV2 FRAMESHIFT	20200512_G10X	0.0238736	-0.0451924	216.359	85.8502	A18083	K014		433
YU225009	01	FDAAprovedDrug	Enzo	AC-508	2078-54-8		propofol	anaesthetic agent used for induction and maintenance of general anaesthesia. IV administration of propfol is used to induce unconsciousness after which anaesthesia may be maintained using a combination of medications.	GUO COV2 FRAMESHIFT	20200512_G10X	-0.00234822	0.00444515	213.716	107.661	A18083	O021		434
YU225045	01	FDAAprovedDrug	Enzo	DL-251	113806-05-6		Olopatadine	antihistamine. treats itching associated with allergic conjunctivitis (eye allergies). Olopatadine is a selective histamine H1 antagonist that binds to the histamine H1 receptor.	GUO COV2 FRAMESHIFT	20200512_G10X	-0.0273914	0.0518516	196.036	101.437	A18083	K010		435
YU033688	02	FDAAprovedDrug	Enzo	DL-325	65-49-6		4-Aminosalicylic acid	4-AMINOSALICYLIC ACID (Paser) is an anti-tuberculosis drug used to treat tuberculosis in combination with other active agents. bacteriostatic action against Mycobacterium tuberculosis. inhibits folic acid synthesis inhibits the synthesis of the cell	GUO COV2 FRAMESHIFT	20200512_G10X	-0.0329093	0.0630647	146.068	73.7651	A18084	I007		436
YU225111	01	FDAAprovedDrug	Enzo	EI-249	311074		troleandomycin	Troleandomycin (also known Triacetyl-oleandomycin and having brand name Tao) is a macrolide antibiotic which used to for the treat of infections of the upper and lower respiratory tract- such as tonsillitis bronchitis sinusitis and pneumonia.	GUO COV2 FRAMESHIFT	20200512_G10X	-0.0348663	0.0660015	180.725	99.6914	A18083	B010		437
YU225120	01	FDAAprovedDrug	Enzo	DL-283	90-05-1		Guaiacol	Guaiacol is used as a reducing co-substrate for COX reactions. It is mainly used as expectorant antiseptic.	GUO COV2 FRAMESHIFT	20200512_G10X	-0.0376176	0.0712098	163.682	84.5129	A18083	D018		438
YU225182	01	FDAAprovedDrug	Enzo	DL-314	51037-30-0		acipimox	Acipimox (5-methylpyrazinecarboxylic acid 4-oxide) is a new lipolysis inhibitor suppression of intracellular cyclic AMP levels with the subsequent decrease in cyclic AMP-dependent protein kinase activity leading to the reduced association of hormo	GUO COV2 FRAMESHIFT	20200512_G10X	-0.0453136	0.0868352	213.139	61.6558	A18084	G005		439
YU225049	01	FDAAprovedDrug	Enzo	DL-254	144689-63-4		olmesartan medoxomil	prodrug is hydrolyzed to olmesartan. AT1 subtype angiotensin II receptor antagonist. Olmesartan blocks the vasoconstrictor effects of angiotensin II by selectively blocking the binding of angiotensin II to the AT1 receptor in vascular smooth muscl	GUO COV2 FRAMESHIFT	20200512_G10X	-0.0529814	0.100293	279.973	93.4393	A18083	K018		440
YU225013	01	FDAAprovedDrug	Enzo	AC-737	541-22-0		decamethonium bromide	curariform acting neuromuscular blocking	GUO COV2 FRAMESHIFT	20200512_G10X	-0.0534211	0.101126	213.853	90.3775	A18083	A018		441
YU225274	01	FDAAprovedDrug	Enzo	DL-479	50-24-8		prednisolone	adrenocortical steroid drug with predominantly glucocorticoid properties. treats certain types of allergies inflammatory conditions autoimmune disorders and cancers. Some of these conditions include adrenocortical insufficiency high blood calciu	GUO COV2 FRAMESHIFT	20200512_G10X	-0.0544795	0.1044	241.902	97.1165	A18084	J005		442
YU225070	01	FDAAprovedDrug	Enzo	AR-107	839971		Propranolol S(-)	nonselective beta-adrenergic receptor-blocking agent possessing no other autonomic nervous system activity.	GUO COV2 FRAMESHIFT	20200512_G10X	-0.0646483	0.122379	248.804	85.7525	A18083	B007		443
YU220961	03	FDAAprovedDrug	Enzo	DL-190	85622-93-1		temozolomide	(NEO 212) DNA alkylating agent exhibiting superior activity against breast cancer cells in vitro and intracranial triple-negative tumor growth in vivo. NEO212 is a conjugate of temozolomide (TMZ ) with the natural product perillyl alcohol (POH).	GUO COV2 FRAMESHIFT	20200512_G10X	-0.0859997	0.164803	181.81	71.0103	A18084	B008		444
YU224467	02	FDAAprovedDrug	Enzo	PI-153	82009-34-5		Cilastatin	Cilastatin is a specific and reversible renal dehydropeptidase-I inhibitor. Imipenem is a penem antibacterial drug.	GUO COV2 FRAMESHIFT	20200512_G10X	-0.12994	0.249007	200.307	103.163	A18084	L014		445
YU033820	02	FDAAprovedDrug	Enzo	EI-128	58-54-8		etacrynic acid	Ethacrynic acid is a monosulfonamyl loop or high ceiling diuretic. Ethacrynic acid acts on the ascending limb of the loop of Henle and on the proximal and distal tubules.	GUO COV2 FRAMESHIFT	20200512_G10X	-0.140821	0.266572	185.19	100.751	A18083	N017		446
YU225103	01	FDAAprovedDrug	Enzo	EI-121	15826-37-6		Disodium Cromoglycate	Cromoglycic acid (cromolyn sodium) is an anti-inflammatory agent that prevents mast cell activation and degranulation by inhibiting chloride transport and protein kinase C. Cromoglycic acid can also inhibit neutrophil chemotaxis and free radical-indu	GUO COV2 FRAMESHIFT	20200512_G10X	-0.143202	0.271079	281.659	98.326	A18083	N009		447
YU221355	03	FDAAprovedDrug	Enzo	DL-367	6055-19-2		cyclophosphamide	Cyclophosphamide (Cytoxan Neosar Revimmune) is a nitrogen mustard alkylating agent from the oxazophorines group. It is used to treat various types of cancer and some autoimmune disorders. It is a prodrug - it is converted in the liver to act	GUO COV2 FRAMESHIFT	20200512_G10X	-0.153875	0.294873	83.0649	195.035	A18084	A012		448
YU225142	01	FDAAprovedDrug	Enzo	DL-301	71751-41-2		Abamectin, substituted R in structure with methyl to register in ActivityBase	Abamectin is a mixture of avermectins containing avermectin B1a and avermectin B1b insecticidal or anthelmintic effects on GABAARs and P2X4Rs receptor	GUO COV2 FRAMESHIFT	20200512_G10X	-0.173188	0.327843	139.075	77.6076	A18083	N004		449
YU224990	01	FDAAprovedDrug	Enzo	AC-189	51-02-5		pronetalol	nonselective beta-adrenoceptor antagonist that is structurally related to propranolol. for the treatment of coronary heart disease and cardiac arrhythmias	GUO COV2 FRAMESHIFT	20200512_G10X	-0.210939	0.399305	169.697	96.3088	A18083	K007		450
YU220998	02	FDAAprovedDrug	Enzo	DL-547	112965-21-6		calcipotriol	Calcipotriol (INN) or calcipotriene (USAN) is a sythetic derivative of calcitriol or Vitamin D. steroid hormone regulating body levels of calcium and phosphorus in mineralization of bone	GUO COV2 FRAMESHIFT	20200512_G10X	-0.223113	0.42235	247.984	73.1026	A18083	J008		451
YU225163	01	FDAAprovedDrug	Enzo	DL-213	114084-78-5		ibandronic acid	bisphosphonate used in the prevention and treatment of osteoporosis and metastasis-associated skeletal fractures in people with cancer.	GUO COV2 FRAMESHIFT	20200512_G10X	-0.223345	0.427999	171.951	79.8932	A18084	A013		452
YU225023	01	FDAAprovedDrug	Enzo	AC-766	66357-59-3		RanitidineÂ·HCl	Ranitidine a histamine H2-receptor antagonist is now well established as a potent inhibitor of gastric acid secretion effective in the treatment and prophylaxis of gastrointestinal lesions aggravated by gastric acid secretion.	GUO COV2 FRAMESHIFT	20200512_G10X	-0.230943	0.437173	213.397	95.4062	A18083	E010		453
YU225322	01	FDAAprovedDrug	Enzo	PD-152	78415-72-2		milrinone	(Primacor) for treatment of peripheral vascular diseases and in the management of cerebrovascular insufficiency sickle cell disease and diabetic neuropathy. Milrinone inhibits erythrocyte phosphodiesterase resulting in an increase in erythrocyte c	GUO COV2 FRAMESHIFT	20200512_G10X	-0.230862	0.442406	234.422	83.3076	A18084	J014		454
YU034513	02	FDAAprovedDrug	Enzo	DL-433	75706-12-6		leflunomide	immunomodulatory agent that inhibits dihydroorotate dehydrogenaseand has antiproliferative activity	GUO COV2 FRAMESHIFT	20200512_G10X	-0.235545	0.451378	253.576	62.2189	A18084	O012		455
YU225334	01	FDAAprovedDrug	Enzo	DL-534	147536-97-8		bosentan	ndothelin receptor antagonist important in the treatment of pulmonary artery hypertension	GUO COV2 FRAMESHIFT	20200512_G10X	-0.272894	0.522952	227.568	90.2979	A18084	N014		456
YU225000	01	FDAAprovedDrug	Enzo	AC-259	78213-63-5		PiribedilÂ·2HCl	Piribedil is an antiparkinsonian agent which acts as D2 and D3 receptor agonist. In European countries and worldwide it is used as a monotherapy or in combination with dopatherapy for treatment of Parkinson's disease cognitive impairment and obliter	GUO COV2 FRAMESHIFT	20200512_G10X	-0.280296	0.530597	253.224	106.724	A18083	M017		457
YU225342	01	FDAAprovedDrug	Enzo	DL-195	749-13-3		trifluperidol	sigma receptor blocker for the treatment of acute and chronic schizophrenia mania and hypomania organic psychoses childhood behavioral disorders agitation in psychotic illness and motor tics.	GUO COV2 FRAMESHIFT	20200512_G10X	-0.283535	0.543343	238.084	94.7949	A18084	P016		458
YU224966	01	FDAAprovedDrug	Enzo	A-240	154-21-2		Lincomycin	antibiotic inhibits protein synthesis in susceptible bacteria by binding to the 50S subunits of bacterial ribosomes and preventing peptide bond formation upon transcription.	GUO COV2 FRAMESHIFT	20200512_G10X	-0.295444	0.559272	173.525	101.256	A18083	A013		459
YU034516	03	FDAAprovedDrug	Enzo	AC-124	54063-53-5		propafenone	(Rythmol SR or Rytmonorm) is a class 1C anti-arrhythmic medication which treats illnesses associated with rapid heartbeats such as atrial and ventricular arrhythmias. The electrophysiological effect of propafenone manifests itself in a reduction of	GUO COV2 FRAMESHIFT	20200512_G10X	-0.311372	0.589423	296.787	87.6755	A18083	E009		460
YU225218	01	FDAAprovedDrug	Enzo	DL-380	436349		doxifluridine	5-fluorouracil prodrug that is being tested for the treatment of cancer. The cleavage into 5-fluorouracil occurs enzymatically via a nucleoside phosphorylase.	GUO COV2 FRAMESHIFT	20200512_G10X	-0.309498	0.593096	177.334	93.4173	A18084	C022		461
YU225007	01	FDAAprovedDrug	Enzo	DL-560	139264-17-8		Zolmitriptan	Zolmitriptan (Zomig- formerly 311C90) is a novel 5-hydroxytryptamine (5HT)1B/1D receptor agonist with proven efficacy in the acute treatment of migraine with or without preceding aura. The N-desmethyl metabolite also has high affinity for 5-HT1B/1D a	GUO COV2 FRAMESHIFT	20200512_G10X	-0.326919	0.618855	187.15	96.7159	A18083	O013		462
YU221230	02	FDAAprovedDrug	Enzo	DL-292	99-66-1		valproic acid	Valproic acid (VPA- valproate- di-n-propylacetic acid DPA- 2-propylpentanoic acid or 2-propylvaleric acid) was first synthesized in 1882 by Burton. FDA approved valproic acid for the treatment of manic episodes associated with bipolar disorder fo	GUO COV2 FRAMESHIFT	20200512_G10X	-0.329179	0.623131	245.66	102.177	A18083	J006		463
YU224988	01	FDAAprovedDrug	Enzo	AC-183	54239-37-1		cimaterol	Cimaterol is a beta-adrenergic agonist (type of medication used for bradycardia asthma heart failure)	GUO COV2 FRAMESHIFT	20200512_G10X	-0.335012	0.634175	189.2	88.1499	A18083	K003		464
YU039605	03	FDAAprovedDrug	Enzo	DL-162	90357-06-5		bicalutamide	(Casodex) non-steroidal anti-androgen for prostate cancer. Inhibits the action of androgens by binding to cytosol androgen receptors	GUO COV2 FRAMESHIFT	20200512_G10X	-0.354372	0.670823	225.701	91.6882	A18083	N012		465
YU225031	01	FDAAprovedDrug	Enzo	AC-812	13707-88-5		AlprenololÂ·HCl	Alprenolol is a beta adrenoreceptor blocking agent and 5HT1A antagonist. It is used for treatment of hypertension angina pectoris due to coronary atherosclerosis and acute myocardial infarction.	GUO COV2 FRAMESHIFT	20200512_G10X	-0.355185	0.672361	175.894	94.3425	A18083	G006		466
YU220982	02	FDAAprovedDrug	Enzo	DL-470	127045-41-4		Pazufloxacin	broad spectrum of anti-bacterial inhibits both DNA gyrase and topoisomerase IV	GUO COV2 FRAMESHIFT	20200512_G10X	-0.389557	0.746515	225.658	92.3408	A18084	H007		467
YU034452	03	FDAAprovedDrug	Enzo	T-115	50-35-1		thalidomide	immunomodulatory agent with a spectrum of activity treatment of the cutaneous manifestations of moderate to severe erythema nodosum leprosum (ENL). As a cancer treatment the drug may act as a VEGF inhibitor.	GUO COV2 FRAMESHIFT	20200512_G10X	-0.392225	0.751629	173.453	74.3205	A18084	O005		468
YU225293	01	FDAAprovedDrug	Enzo	DL-514	60-54-8		Tetracycline	Tetracyclines are primarily bacteriostatic and exert their antimicrobial effect by the inhibition of protein synthesis by binding to the 30S ribosomal subunit. Tetracycline is active against a broad range of gram-negative and gram-positive organisms.	GUO COV2 FRAMESHIFT	20200512_G10X	-0.412495	0.790471	100.216	63.3568	A18084	B004		469
YU221439	02	FDAAprovedDrug	Enzo	GR243	82640-04-8		raloxifene	selective estrogen receptor modulator (SERM) that has estrogenic actions on bone and anti-estrogenic actions on the uterus and breast.	GUO COV2 FRAMESHIFT	20200512_G10X	-0.421299	0.797515	329.825	46.5074	A18083	F006		470
YU224972	01	FDAAprovedDrug	Enzo	AC-122	6119-47-7		QuinineÂ·HClÂ·2H2O	QUALAQUIN (quinine sulfate) is an antimalarial drug indicated only for treatment of uncomplicated Plasmodium falciparum malaria. It’s an alkaloid derived from the bark of the cinchona	GUO COV2 FRAMESHIFT	20200512_G10X	-0.43095	0.815784	261.244	99.0704	A18083	E005		471
YU225095	01	FDAAprovedDrug	Enzo	CN-244	25717-80-0		Molsidomine	long acting vasodilating drug. Molsidomine a sydnonimine acting as a heterocyclic direct nitric oxide donor	GUO COV2 FRAMESHIFT	20200512_G10X	-0.443073	0.838731	176.669	105.453	A18083	L003		472
YU225069	01	FDAAprovedDrug	Enzo	DL-549	6284-40-8		Meglumine	(N-methyl-D-glucamine) excipient for drug formulation to increase aqueous solubility of lipophilic drugs and improve their absorption. In conjugated form used as contrast agent	GUO COV2 FRAMESHIFT	20200512_G10X	-0.44876	0.849499	130.052	103.579	A18083	B005		473
YU039763	04	FDAAprovedDrug	Enzo	DL-144	120511-73-1		anastrozole	aromatase inhibitors breast cancer treatment	GUO COV2 FRAMESHIFT	20200512_G10X	-0.460176	0.871108	331.009	97.4845	A18083	N010		474
YU225033	01	FDAAprovedDrug	Enzo	AC-814	14028-44-5		amoxapine	antidepressant of the dibenzoxazepine class targets serotonin orepinephrine transporter and dopamine receptor.	GUO COV2 FRAMESHIFT	20200512_G10X	-0.464015	0.878376	403.782	66.9988	A18083	G010		475
YU225205	01	FDAAprovedDrug	Enzo	DL-355	85721-33-1		ciprofloxacin	antimicrobial fluoroquinolone. Inhibits topoisomerase II (DNA gyrase) and topoisomerase IV (both Type II topoisomerases).	GUO COV2 FRAMESHIFT	20200512_G10X	-0.468088	0.897006	134.3	86.3892	A18084	O007		476
YU225284	01	FDAAprovedDrug	Enzo	DL-499	91296-87-6		sarafloxacin	[A 55620] is a quinolone antibiotic that was under development with Abbott Laboratories	GUO COV2 FRAMESHIFT	20200512_G10X	-0.480609	0.921	182.467	103.548	A18084	N009		477
YU225299	01	FDAAprovedDrug	Enzo	DL-521	64490-92-2		tolmetin	Tolmetin is a nonsteroidal anti-inflammatory agent. It was marketed as Tolectin in USA. TOLECTIN (tolmetin sodium) is indicated for the relief of signs and symptoms of rheumatoid arthritis and osteoarthritis. TOLECTIN is indicated in the treatment of	GUO COV2 FRAMESHIFT	20200512_G10X	-0.495024	0.948623	265.939	51.8745	A18084	D006		478
YU225105	01	FDAAprovedDrug	Enzo	EI-166	1131-64-2		debrisoquine	antihypertensive drug having guanethidine-like properties which inhibits monoamine oxidase (MAO) and does not enter the brain.	GUO COV2 FRAMESHIFT	20200512_G10X	-0.51229	0.969759	153.338	133.684	A18083	P009		479
YU033677	02	FDAAprovedDrug	Enzo	AC-734	60-31-1		acetylcholine chloride	Neurotransmiter Miochol®-E (acetylcholine chloride intraocular solution) is used to obtain miosis of the iris in seconds after delivery of the lens in cataract surgery in penetrating keratoplasty iridectomy and other anterior segment surgery where	GUO COV2 FRAMESHIFT	20200512_G10X	-0.515112	0.975102	175.575	87.8424	A18083	A014		480
YU154994	02	FDAAprovedDrug	Enzo	DL-225	14838-15-4		Phenylpropanolamine	Phenylpropanolamine belongs to the sympathomimetic amine class of drugs and is structurally related to ephedrine. It has alpha-adrenergic agonist activity resulting from both direct stimulation of adrenergic receptors and release of neuronal norepine	GUO COV2 FRAMESHIFT	20200512_G10X	-0.517833	0.992333	158.243	94.9608	A18084	P012		481
YU225161	01	FDAAprovedDrug	Enzo	DL-219	81409-90-7		cabergoline	Cabergoline is a long-acting dopamine receptor agonist with a high affinity for D2 receptors. It is FDA approved for the treatment of hyperprolactinemic disorders either idiopathic or due to pituitary adenomas.	GUO COV2 FRAMESHIFT	20200512_G10X	-0.519401	0.995338	165.504	66.9625	A18084	A009		482
YU225091	01	FDAAprovedDrug	Enzo	CA-310	440-17-5		trifluoperazine	Trifluoperazine (Eskazinyl Eskazine Jatroneural Modalina Stelazine Terfluzine Trifluoperaz Triftazin) is a typical antipsychotic of the phenothiazine chemical class used for the short-term treatment of certain types of anxiety. Trifluoperazine	GUO COV2 FRAMESHIFT	20200512_G10X	-0.539703	1.02165	436.272	53.8265	A18083	J011		483
YU034046	02	FDAAprovedDrug	Enzo	AC-222	1508-75-4		Tropicamide	Tropicamide (Mydriacyl) is an anticholinergic used as a mydriatic.Tropicamide belongs to the group of medicines called anti-muscarinics. Tropicamide blocks the receptors in the muscles of the eye (muscarinic receptors).	GUO COV2 FRAMESHIFT	20200512_G10X	-0.550738	1.04254	212.212	100.407	A18083	M005		484
YU034037	02	FDAAprovedDrug	Enzo	DL-563	133-67-5		trichlormethiazide	diuretic that inhibits Na+/Cl- reabsorption from the distal convoluted tubules in the kidneys.	GUO COV2 FRAMESHIFT	20200512_G10X	-0.546866	1.04797	261.057	62.4997	A18084	G008		485
YU031073	04	FDAAprovedDrug	Enzo	KC-120	10238-21-8		glibenclamide	Glyburide a second-generation sulfonylurea antidiabetic agent lowers blood glucose acutely by stimulating the release of insulin from the pancreas an effect dependent upon functioning beta cells in the pancreatic islets.	GUO COV2 FRAMESHIFT	20200512_G10X	-0.561085	1.06213	256.733	95.3796	A18083	L006		486
YU225008	01	FDAAprovedDrug	Enzo	ALX-550-363	19982-08-2		memantine	(NAMENDA) NMDA receptor antagonist indicated for the treatment of moderate to severe dementia of the Alzheimer’s type.	GUO COV2 FRAMESHIFT	20200512_G10X	-0.57133	1.08152	218.729	102.771	A18083	O015		487
YU225233	01	FDAAprovedDrug	Enzo	DL-411	82410-32-0		Ganciclovir	valganciclovir existing as a mixture of R and S diasteriomers is the active ingredient in Valcyte which is used as an antiviral medication given to patients who have a high chance of developing cytomegalovirus (CMV) disease after receiving a hear	GUO COV2 FRAMESHIFT	20200512_G10X	-0.57065	1.09355	264.718	80.6781	A18084	K008		488
YU034025	02	FDAAprovedDrug	Enzo	NS-835	130-61-0		thioridazine	(Mellaril or Melleril) is a piperidine typical antipsychotic drug belonging to the phenothiazine drug group and was previously widely used in the treatment of schizophrenia and psychosis. Thioridazine blocks postsynaptic mesolimbic dopaminergic D1 an	GUO COV2 FRAMESHIFT	20200512_G10X	-0.574501	1.10093	218.585	69.01	A18084	J004		489
YU225308	01	FDAAprovedDrug	Enzo	DL-530	5536-17-4		vidarabine	(Vira-A) is a synthetic purine nucleoside analog with in vitro and in vivo inhibitory activity against herpes simplex virus types 1 (HSV-1) 2 (HSV-2) and varicella-zoster virus (VZV). The inhibitory activity of Vidarabine is highly selective due to	GUO COV2 FRAMESHIFT	20200512_G10X	-0.591983	1.13443	183.344	82.7996	A18084	F006		490
YU220984	02	FDAAprovedDrug	Enzo	DL-257	132539-06-1		Olanzapine	antipsychotic affects dopaminergic serotonergic muscarinic and adrenergic activities. Olanzapine is used to treat the symptoms of psychotic conditions such as schizophrenia and bipolar disorder	GUO COV2 FRAMESHIFT	20200512_G10X	-0.608137	1.1512	152.472	110.481	A18083	M004		491
YU225016	01	FDAAprovedDrug	Enzo	AC-746	57-94-3		(+)-Tubocuraraine chloride	A neuromuscular blocker and active ingredient in curare- plant based alkaloid of Menispermaceae.	GUO COV2 FRAMESHIFT	20200512_G10X	-0.629878	1.19235	170.107	106.897	A18083	C006		492
YU033710	02	FDAAprovedDrug	Enzo	AC-912	590-63-6		Carbamyl-beta-methylcholine	muscarinic agonist with no nicotinic effects bethanechol is generally used to increase smooth muscle tone as in the GI tract following abdominal surgery or in urinary retention in the absence of obstruction	GUO COV2 FRAMESHIFT	20200512_G10X	-0.642328	1.21592	283.026	85.9276	A18083	I008		493
YU224118	02	FDAAprovedDrug	Enzo	KC-115	364-98-7		Diazoxide	Binds to SUR1 subunit of ATP-sensitive potassium channel that leads to the channel opening for treatment of secondary hyperinsulinemia	GUO COV2 FRAMESHIFT	20200512_G10X	-0.659618	1.24865	140.579	106.338	A18083	L004		494
YU225100	01	FDAAprovedDrug	Enzo	D-111	73220-03-8		remoxipride	antipsychotic dopamine D2-receptor antagonist and appears to have preferential affinity for extrastriatal dopamine D2-receptors. Remoxipride was withdrawn from the market worldwide by Astra because of several cases of aplastic anaemia associated wit	GUO COV2 FRAMESHIFT	20200512_G10X	-0.66462	1.25812	369.925	92.2806	A18083	L019		495
YU225087	01	FDAAprovedDrug	Enzo	CA-234	60142-96-3		gabapentin	For the management of postherpetic neuralgia in adults and as adjunctive therapy in the treatment of partial seizures with and without secondary generalization in patients over 12 years of age with epilepsy	GUO COV2 FRAMESHIFT	20200512_G10X	-0.673825	1.27554	224.653	93.7298	A18083	J003		496
YU225320	01	FDAAprovedDrug	Enzo	DL-583	60719-84-8		amrinone	positive inotropic cardiotonic with vasodilator properties phosphodiesterase inhibitory activity and the ability to stimulate calcium ion influx into the cardiac cell. Inamrinone is a phosphodiesterase inhibitor (PDE3) used in the treatment of con	GUO COV2 FRAMESHIFT	20200512_G10X	-0.684605	1.31192	243.091	82.9485	A18084	J010		497
YU220983	02	FDAAprovedDrug	Enzo	CT110	53902-12-8		Tranilast	antiallergic drug with Indications for keloid and hypertrophic scar. treatment of bronchial asthma keloid and hypertrophic scar and allergic disorders such as asthma allergic rhinitis and atopic dermatitis.	GUO COV2 FRAMESHIFT	20200512_G10X	-0.711102	1.34611	165.368	94.7823	A18083	L007		498
YU034350	02	FDAAprovedDrug	Enzo	AC-439	72432-10-1		aniracetam	Aniracetam is a nootropic drug. It behaves as a positive modulator of AMPA-sensitive glutamate receptors. Aniracetam is clinically used in patients with mild to moderate senile dementia of the Alzheimer type.	GUO COV2 FRAMESHIFT	20200512_G10X	-0.757735	1.43438	255.958	100.136	A18083	O017		499
YU170658	02	FDAAprovedDrug	Enzo	EI-114	60607-34-3		oxatomide	Oxatomide is a H1-histamine receptor antagonist developed for the treatment of broad spectrum of allergic and other hypersensitivity reactions. The drug is currently marketed in Japan Taiwan Italy Portugal Indonesia Argentina South Africa.	GUO COV2 FRAMESHIFT	20200512_G10X	-0.759191	1.43714	265.072	82.3836	A18083	N007		500
YU224967	01	FDAAprovedDrug	Enzo	A-256	1476-53-5		NovobiocinÂ·Na	aminocoumarin antibiotic potent competitive inhibitor of DNA gyrase B.	GUO COV2 FRAMESHIFT	20200512_G10X	-0.765852	1.44975	204.557	91.3488	A18083	A019		501
YU225010	01	FDAAprovedDrug	Enzo	AC-554	21535-47-7		MianserinÂ·HCl	hetracyclic antidepressant that has antihistaminic and hypnosedative but almost no anticholinergic effect	GUO COV2 FRAMESHIFT	20200512_G10X	-0.770797	1.45911	29.6651	329.992	A18083	A004		502
YU225018	01	FDAAprovedDrug	Enzo	AC-748	314-19-2		(R)-(-)-ApomorphineÂ·HCl	Apomorphine (brand names- Apokyn Ixense Spontane Uprima) is indicated for the acute intermittent treatment of hypomobility “off” episodes (“end-of-dose wearing off” and unpredictable “on/off” episodes) in patients with advanced Parkinson’s disea	GUO COV2 FRAMESHIFT	20200512_G10X	-0.775756	1.4685	337.936	68.7469	A18083	C010		503
YU033918	03	FDAAprovedDrug	Enzo	EI-133	22204-53-1		Naproxen	(NAPROSYN®) nonsteroidal anti-inflammatory drug an anti-inflammatory agent with analgesic and antipyretic properties	GUO COV2 FRAMESHIFT	20200512_G10X	-0.778799	1.47426	310.64	101.273	A18083	N021		504
YU224112	02	FDAAprovedDrug	Enzo	AC-108	54527-84-3		nicardipine	calcium channel blockader with marked vasodilator action used to treat high blood pressure and angina.	GUO COV2 FRAMESHIFT	20200512_G10X	-0.779652	1.47587	243.655	86.0767	A18083	C009		505
YU039691	03	FDAAprovedDrug	Enzo	DL-278	115256-11-6		dofetilide	antiarrhythmic drug with Class III (cardiac action potential duration prolonging). Dofetilide blocks only IKr with no relevant block of the other repolarizing potassium currents (e.g. IKs IK1).	GUO COV2 FRAMESHIFT	20200512_G10X	-0.781025	1.47847	207.018	95.3824	A18083	F003		506
YU035288	04	FDAAprovedDrug	Enzo	DL-159	81110-73-8		racecadotril	enkephalinase inhibitor for use in the treatment of acute diarrhea. R	GUO COV2 FRAMESHIFT	20200512_G10X	-0.790169	1.51421	197.709	99.9448	A18084	L007		507
YU224991	01	FDAAprovedDrug	Enzo	AR-111	10347-81-6		maprotiline	tetracyclic antidepressant with similar pharmacological properties to tricyclic antidepressants (TCAs). inhibits neuronal norepinephrine reuptake possesses some anticholinergic activity and does not affect monoamine oxidase activity. It differs fro	GUO COV2 FRAMESHIFT	20200512_G10X	-0.826973	1.56545	373.57	69.8789	A18083	K011		508
YU225112	01	FDAAprovedDrug	Enzo	EI-265	28860-95-9		carbidopa	For treatment of the symptoms of idiopathic Parkinsons disease (paralysis agitans) post-encephalitic parkinsonism.	GUO COV2 FRAMESHIFT	20200512_G10X	-0.827963	1.56732	308.088	85.1837	A18083	B012		509
YU225319	01	FDAAprovedDrug	Enzo	PD-130	51022-77-6		etazolate	(EHT-0202) is a selective positive GABAA receptor modulator selective phosphodiesterase-4 inhibitor that is specific for cAMP. anxiolytic and antidepressant activity for Alzheimers and PTSD	GUO COV2 FRAMESHIFT	20200512_G10X	-0.817903	1.56736	200.495	88.5758	A18084	J008		510
YU225088	01	FDAAprovedDrug	Enzo	CA-236	72509-76-3		felodipine	Felodipine is a long-acting 1 4-dihydropyridine calcium channel blocker (CCB)b. It acts primarily on vascular smooth muscle cells by stabilizing voltage-gated L-type calcium channels in their inactive conformation. By inhibiting the influx of calcium	GUO COV2 FRAMESHIFT	20200512_G10X	-0.828682	1.56869	257.325	87.8984	A18083	J005		511
YU034537	02	FDAAprovedDrug	Enzo	DL-344	41575-94-4		Carboplatin	organoplatinum compound that possesses antineoplastic activity. DNA crosslinker	GUO COV2 FRAMESHIFT	20200512_G10X	-0.821821	1.57487	239.523	73.9824	A18084	M005		512
YU225002	01	FDAAprovedDrug	Enzo	AC-279	6138-79-0		triprolidine	Triprolidine is a first generation histamine H1 antagonist which in combination with codeine phosphate and pseudoephedrine hydrochloride is sold under brand name TRIACIN-C. TRIACIN-C is indicated for temporary relief of coughs and upper respiratory	GUO COV2 FRAMESHIFT	20200512_G10X	-0.88963	1.68406	358.669	89.6556	A18083	M021		513
YU225290	01	FDAAprovedDrug	Enzo	DL-507	2447-57-6		sulfadoxine	antimalarial inhibits dihydropteroate synthase	GUO COV2 FRAMESHIFT	20200512_G10X	-0.881022	1.68832	185.847	72.8841	A18084	P007		514
YU225082	01	FDAAprovedDrug	Enzo	PG-008	551-11-1		Dinoprost	(Prostin F2 alpha) prostaglandin F2 alpha for therapeutic termination of pregnancy	GUO COV2 FRAMESHIFT	20200512_G10X	-0.903471	1.71026	252.723	76.3667	A18083	F011		515
YU040343	03	FDAAprovedDrug	Enzo	DL-491	87333-19-5		ramipril	prodrug belonging to the angiotensin-converting enzyme (ACE) inhibitors. It is metabolized to ramiprilat. competitive inhibitor of ACE the enzyme responsible for the conversion of angiotensin I (ATI) to angiotensin II (ATII). For treatment of hype	GUO COV2 FRAMESHIFT	20200512_G10X	-0.919088	1.76126	179.306	87.5612	A18084	L011		516
YU225211	01	FDAAprovedDrug	Enzo	AC-1386	4682-36-4		orphenadrine	anticholinergic drug. treat muscle pain and to help with motor control in Parkinson's disease but has largely been superseded by newer drugs. Orphenadrine binds and inhibits both histamine H1 receptors and NMDA receptors.	GUO COV2 FRAMESHIFT	20200512_G10X	-0.938347	1.79817	79.6847	166.365	A18084	A006		517
YU225262	01	FDAAprovedDrug	Enzo	DL-461	82419-36-1		ofloxacin	inhibitits bacterial DNA gyrase. broad spectrum antibacterial drug active against most Gram-negative bacteria many Gram-positive bacteria and some anaerobes	GUO COV2 FRAMESHIFT	20200512_G10X	-0.938966	1.79936	186.411	86.1851	A18084	F007		518
YU040292	03	FDAAprovedDrug	Enzo	NA-137	84057-84-1		lamotrigine	(Lamictal) anticonvulsant drug used in the treatment of epilepsy and bipolar disorder.	GUO COV2 FRAMESHIFT	20200512_G10X	-0.96181	1.8207	186.603	105.519	A18083	M008		519
YU224996	01	FDAAprovedDrug	Enzo	AC-221	147416-96-4		TelenzepineÂ·2HCl	Telenzepine is a selective muscarinic M1 receptor antagonist that was studied for selective inhibition of gastric acid secretion. Telenzepine was used in clinical trials in patients with acute duodenal ulcer	GUO COV2 FRAMESHIFT	20200512_G10X	-0.968855	1.83403	123.582	109.454	A18083	M003		520
YU225240	01	FDAAprovedDrug	Enzo	DL-420	50-03-3		Hydrocortisone 21-acetate	glucocorticoid for the treatment of inflammation allergy collagen diseases asthma adrenocortical deficiency shock and some neoplastic conditions. Binds to GRE and the anti-inflammatory actions of corticosteroids are thought to involve lipocort	GUO COV2 FRAMESHIFT	20200512_G10X	-0.992723	1.90237	132.829	154.557	A18084	M006		521
YU040360	03	FDAAprovedDrug	Enzo	AC-152	4205-91-8		ClonidineÂ·HCl	?2 adrenergic agonist and imidazoline receptor agonist used to treat high blood pressure attention deficit hyperactivity disorder anxiety disorders tic disorders withdrawal (from either alcohol opioids or smoking) migraine menopausal flushing	GUO COV2 FRAMESHIFT	20200512_G10X	-1.01054	1.91294	281.157	89.7721	A18083	G011		522
YU225135	01	FDAAprovedDrug	Enzo	DL-291	38194-50-2		Sulindac	Sulindac is a nonsteroidal anti-inflammatory agent (NSAIA) of the arylalkanoic acid class that is marketed in the U.S. by Merck as Clinoril. Like other NSAIAs it may be used in the treatment of acute or chronic inflammatory conditions.	GUO COV2 FRAMESHIFT	20200512_G10X	-1.01158	1.91491	234.86	94.8812	A18083	J004		523
YU034098	03	FDAAprovedDrug	Enzo	EI-213	62571-86-2		captopril	(RHC 3659-(S)- (S)-N-cyclopentyl-N-(2-methyl-3-pivaloylthiopropionyl) glycine) is an angiotensin-converting enzyme (ACE) inhibitor with antihypertensive activity.	GUO COV2 FRAMESHIFT	20200512_G10X	-1.0488	1.98536	288.859	93.0752	A18083	P019		524
YU225285	01	FDAAprovedDrug	Enzo	DL-500	149-64-4		Scopolamine N-butyl	Hyoscine butylbromide also known as scopolamine butylbromide and sold under the brandname Buscopan is a medication used to treat crampy abdominal pain esophageal spasms renal colic and bladder spasms. It is also used to improve respiratory secre	GUO COV2 FRAMESHIFT	20200512_G10X	-1.04279	1.99832	221.934	94.9308	A18084	N011		525
YU224969	01	FDAAprovedDrug	Enzo	AC-104	74764-40-2		bepridil	Bepridil is a calcium channel blocker that has well characterized anti-anginal properties and known but poorly characterized type 1 anti-arrhythmic and anti-hypertensive properties	GUO COV2 FRAMESHIFT	20200512_G10X	-1.05843	2.0036	305.035	61.8072	A18083	C005		526
YU225246	01	FDAAprovedDrug	Enzo	DL-435	98079-52-8		lomefloxacin	(Maxaquin Okacyn Uniquin) is a fluoroquinolone antibiotic used to treat bacterial infections. It is used to treat chronic bronchitis as well as complicated and uncomplicated urinary tract infections. Interferes with the activity of the bacterial	GUO COV2 FRAMESHIFT	20200512_G10X	-1.05552	2.0227	192.702	105.038	A18084	O016		527
YU224999	01	FDAAprovedDrug	Enzo	AC-241	64-47-1		Physostigmine sulfate	(Phy) reversible cholinesterase (ChE) inhibitor used for the treatment of glaucoma	GUO COV2 FRAMESHIFT	20200512_G10X	-1.10341	2.08874	266.667	88.0614	A18083	M011		528
YU224971	01	FDAAprovedDrug	Enzo	AC-121	73-05-2		phentolamine	(Regitine) is a reversible nonselective ?-adrenergic antagonist used for the control of hypertensive emergencies most notably due to pheochromocytoma.	GUO COV2 FRAMESHIFT	20200512_G10X	-1.11951	2.11922	188.061	116.713	A18083	E003		529
YU225129	01	FDAAprovedDrug	Enzo	DL-578	83881-52-1		cetirizine	antihistamine selective inhibition of peripheral H1 receptors. Relief of nasal and non-nasal symptoms associated with seasonal or perennial allergic rhinitis hay fever and chronic idiopathic urticaria.	GUO COV2 FRAMESHIFT	20200512_G10X	-1.12203	2.12399	297.608	88.9333	A18083	H008		530
YU033702	02	FDAAprovedDrug	Enzo	EI-165	322-35-0		benserazide	Benserazide is a peripherally-acting aromatic L-amino acid decarboxylase (AADC) or DOPA decarboxylase inhibitor. Benserazide is only used in conjunction with L-dopa for the treatment of Parkinson's disease under the brand name Madopar	GUO COV2 FRAMESHIFT	20200512_G10X	-1.13164	2.14218	250.581	72.0109	A18083	P007		531
YU225260	01	FDAAprovedDrug	Enzo	DL-459	70458-96-7		norfloxacin	antibacterial agent It inhibits inhibits DNA synthesis by inhibiting DNA gyrase enzyme. for treatment of urinary tract infections gynecological infections prostatitis gonorhhea and bladder infections. In ophtalmology norfloxacin is used for tre	GUO COV2 FRAMESHIFT	20200512_G10X	-1.1233	2.15259	126.037	112.814	A18084	F003		532
YU039464	04	FDAAprovedDrug	Enzo	AC-763	147-24-0		diphenhydramine	antagonist of histamine H1 receptor for treatment of moderate-to-severe seasonal allergic rhinitis	GUO COV2 FRAMESHIFT	20200512_G10X	-1.14686	2.171	274.778	94.7998	A18083	E006		533
YU225003	01	FDAAprovedDrug	Enzo	AC-280	51481-61-9		Cimetidine	Cimetidine is a histamine H2-receptor antagonist. It reduces basal and nocturnal gastric acid secretion and a reduction in gastric volume acidity and amount of gastric acid released in response to stimuli including food caffeine insulin betazole	GUO COV2 FRAMESHIFT	20200512_G10X	-1.18876	2.25031	205.696	98.5714	A18083	O003		534
YU225110	01	FDAAprovedDrug	Enzo	EI-219	36322-90-4		Piroxicam	NSAIDs). Piroxicam blocks the Cox-1 enzyme resulting into the disruption of production of prostaglandins. Used for treatment of osteoarthritis and rheumatoid arthritis.	GUO COV2 FRAMESHIFT	20200512_G10X	-1.19006	2.25277	219.321	108.979	A18083	B006		535
YU225147	01	FDAAprovedDrug	Enzo	DL-302	69655-05-6		Didanosine	(Videx) inhibits HIV-1 reverse transcriptase. Antiviral	GUO COV2 FRAMESHIFT	20200512_G10X	-1.19538	2.26283	297.835	114.055	A18083	N020		536
YU225241	01	FDAAprovedDrug	Enzo	DL-421	68-96-2		hydroxyprogesterone	17?-Hydroxyprogesterone (17?-OHP) or hydroxyprogesterone (OHP) also known as 17?-hydroxypregn-4-ene-3 20-dione is used under the brand name Gestageno indicated for female infertility hypertrichosis menstrual disorders premature labour threate	GUO COV2 FRAMESHIFT	20200512_G10X	-1.18435	2.2696	187.068	105.527	A18084	M008		537
YU221801	03	FDAAprovedDrug	Enzo	A245	26786-84-5		Lomofungin	broad antibacterial and antifungal spectrum direct interaction with the bacterial DNA-dependent ribonucleic acid (RNA) polymerase	GUO COV2 FRAMESHIFT	20200512_G10X	-1.20284	2.27696	248.941	87.0498	A18083	A015		538
YU224997	01	FDAAprovedDrug	Enzo	AC-232	15500-66-0		pancuronium bromide	(Pavulon) is an aminosteroid muscle relaxant with various medical uses. Pancuronium is a typical non-depolarizing curare-mimetic muscle relaxant. It competitively inhibits the nicotinic acetylcholine receptor at the neuromuscular junction by blocking	GUO COV2 FRAMESHIFT	20200512_G10X	-1.20309	2.27743	205.195	100.715	A18083	M007		539
YU225071	01	FDAAprovedDrug	Enzo	DL-223	145599-86-6		Cerivastatin	(BAYCOL®) is a competitive inhibitor of HMG-CoA reductase inhibition of cholesterol biosynthesis and increase LDL levels	GUO COV2 FRAMESHIFT	20200512_G10X	-1.22861	2.32574	42.6977	130.638	A18083	B011		540
YU040132	03	FDAAprovedDrug	Enzo	PG-006	745-65-3		Alprostadil	prodrug of prostaglandin E(1) for the treatment of peripheral arterial disease. It was also in a phase II study in the treatment of diabetic neuropathies.	GUO COV2 FRAMESHIFT	20200512_G10X	-1.23337	2.36353	200.777	101.868	A18084	L008		541
YU221388	02	FDAAprovedDrug	Enzo	DL-556	118072-93-8		Zoledronic acid	Reclast Aclasta Zometa) is an intravenous highly potent amino-bisphosphonate for use in patients with primary or secondary osteoporosis or low bone mass	GUO COV2 FRAMESHIFT	20200512_G10X	-1.26474	2.39414	198.861	110.234	A18083	O009		542
YU225115	01	FDAAprovedDrug	Enzo	FR-111	497-30-3		Ergothioneine	antioxidant	GUO COV2 FRAMESHIFT	20200512_G10X	-1.26539	2.39536	217.407	99.4192	A18083	D004		543
YU225039	01	FDAAprovedDrug	Enzo	AC-915	2963-78-2		Butyrylcholine	Butyrylcholine is a choline-based ester that can function as a neurotransmitter. It is similar to acetylcholine with activation of some of the same receptors as acetylcholine.	GUO COV2 FRAMESHIFT	20200512_G10X	-1.26564	2.39584	224.972	88.6382	A18083	I010		544
YU034235	03	FDAAprovedDrug	Enzo	KC-135	1156-19-0		tolazamide	Tolazamide is an oral blood glucose lowering drug of the sulfonylurea class. Tolazamide appears to lower the blood glucose acutely by stimulating the release of insulin from the pancreas an effect dependent upon functioning beta cells in the pancrea	GUO COV2 FRAMESHIFT	20200512_G10X	-1.29167	2.44511	369.651	83.974	A18083	L010		545
YU225144	01	FDAAprovedDrug	Enzo	DL-151	532-11-6		Anethole-trithione	dry mouth dry eye	GUO COV2 FRAMESHIFT	20200512_G10X	-1.31451	2.48835	238.824	105.218	A18083	N008		546
YU225089	01	FDAAprovedDrug	Enzo	CA-237	132203-70-4		Cilnidipine	cilnidipine (FRC-8653) is a dihydropyridine (DHP) type of calcium channel antagonist for treatment of hypertension	GUO COV2 FRAMESHIFT	20200512_G10X	-1.31645	2.49203	333.105	89.0008	A18083	J007		547
YU225017	01	FDAAprovedDrug	Enzo	AC-747	55528-07-9		(+)-ButaclamolÂ·HCl	antipsychotic drug for treatment of schizophrenia blocks dopamine receptor.	GUO COV2 FRAMESHIFT	20200512_G10X	-1.3192	2.49722	301.663	76.8282	A18083	C008		548
YU034188	02	FDAAprovedDrug	Enzo	AC-165	27848-84-6		nicergoline	ergoline derivative that has been used as a cerebral vasodilator and in peripheral vascular disease. Nicergoline seems to have an action- (i) as an alpha1-adrenoceptor antagonist it induces vasodilation and increases arterial blood flow- (ii) it enh	GUO COV2 FRAMESHIFT	20200512_G10X	-1.31959	2.49797	253.406	101.364	A18083	I003		549
YU225038	01	FDAAprovedDrug	Enzo	AC-893	59052-16-3		Nalbuphine	Nalbuphine is a semi-synthetic opioid agonist-antagonist used commercially as an analgesic under a variety of trade names including Nubain and Manfine. Nalbuphine is an agonist at kappa opioid receptors and an antagonist at mu opioid receptors.	GUO COV2 FRAMESHIFT	20200512_G10X	-1.33135	2.52022	193.165	102.367	A18083	I004		550
YU225083	01	FDAAprovedDrug	Enzo	C-115	19453		galantamine	(RAZADYNE® galantamine hydrobromide) is a benzazepine derived from norbelladine. It is a reversible competitive acetylcholinesterase inhibitor that is used for the treatment of mild to moderate dementia of the Alzheimer’s type.	GUO COV2 FRAMESHIFT	20200512_G10X	-1.35365	2.56244	235.133	91.687	A18083	H003		551
YU040356	03	FDAAprovedDrug	Enzo	AC-760	23672-07-3		levosulpiride	(RV 12309 L-sulpiride levosulpride Dislep® 25 Levopride® Levopraid®) is a potent dopamine D2 receptor blocker for treatment of schizophrenia and MDD.	GUO COV2 FRAMESHIFT	20200512_G10X	-1.35461	2.56426	207.519	102.006	A18083	E004		552
YU224975	01	FDAAprovedDrug	Enzo	AC-138	151615		oxymetazoline	adrenergic alpha-agonist direct acting sympathomimetic used as a vasoconstrictor to relieve nasal congestion	GUO COV2 FRAMESHIFT	20200512_G10X	-1.37038	2.59411	141.399	110.652	A18083	G003		553
YU224968	01	FDAAprovedDrug	Enzo	A-280	21736-83-4		SpectinomycinÂ·2HCl	gram-negative antibacteria and used for the treatment of acute gonorrheal urethritis and proctitis in the male and acute gonorrheal cervicitis and proctitis in the female when due to susceptible strains of Neisseria gonorrhoeae.	GUO COV2 FRAMESHIFT	20200512_G10X	-1.37122	2.5957	139.166	108.018	A18083	C003		554
YU008592	03	FDAAprovedDrug	Enzo	AC-125	57-41-0		phenytoin	anti-epileptic drug. everal potential targets for phenytoin action have been identified within the CNS (Na-K-ATPase the GABAA receptor complex ionotropic glutamate receptors calcium channels and sigma binding sites) to date though the best evide	GUO COV2 FRAMESHIFT	20200512_G10X	-1.37587	2.60451	205.559	110.441	A18083	E011		555
YU039696	03	FDAAprovedDrug	Enzo	DL-192	76420-72-9		enalaprilat	Enalapril (marketed as Vasotec in the US Enaladex and Renitec in some other countries) is an angiotensin-converting-enzyme (ACE) inhibitor used in the treatment of hypertension diabetic nephropathy and some types of chronic heart failure.	GUO COV2 FRAMESHIFT	20200512_G10X	-1.3964	2.64337	221.189	100.619	A18083	P004		556
YU039827	03	FDAAprovedDrug	Enzo	AC-105	19774-82-4		amiodarone	Amiodarone is an antiarrhythmic with mainly class III properties calcium channel blocker	GUO COV2 FRAMESHIFT	20200512_G10X	-1.41641	2.68125	362.178	70.6138	A18083	C007		557
YU225306	01	FDAAprovedDrug	Enzo	DL-528	50700-72-6		vecuronium bromide	Vecuronium is a neuromuscular blocking agent. Vecuronium operates by competing for the cholinoceptors at the motor end plate thereby exerting its muscle-relaxing properties which are used adjunctively to general anesthesia. Vecuronium is a bisquatern	GUO COV2 FRAMESHIFT	20200512_G10X	-1.40345	2.68946	243.091	74.0838	A18084	D022		558
YU225139	01	FDAAprovedDrug	Enzo	KC-125	38304-91-5		minoxidil	peripheral vasodilator that reduces elevated systolic and diastolic blood pressure by decreasing peripheral vascular resistance. also used topically to treat androgenetic alopecia.	GUO COV2 FRAMESHIFT	20200512_G10X	-1.47749	2.79687	247.346	81.7478	A18083	L008		559
YU220921	02	FDAAprovedDrug	Enzo	DL-480	57-83-0		progesterone	indicated for amenorrhea and abnormal uterine bleeding due to hormonal imbalance in the absence of organic pathology such as submucous fibroids of uterine cancer. Progesterone binds to the progesterone and estrogen receptors.	GUO COV2 FRAMESHIFT	20200512_G10X	-1.46595	2.80923	231.01	90.7012	A18084	J007		560
YU034348	02	FDAAprovedDrug	Enzo	DL-489	82586-55-8		quinapril	angiotensin-converting enzyme (ACE) inhibitor quinaprilat. Quinapril is indicated for the treatment of high blood pressure (hypertension) and as adjunctive therapy in the management of heart failure.	GUO COV2 FRAMESHIFT	20200512_G10X	-1.48436	2.84451	165.817	121.256	A18084	L005		561
YU225022	01	FDAAprovedDrug	Enzo	AC-765	58-33-3		promethazine	histamine H1-blocking antimuscarinic and sedative properties. Promethazine HCl Oral Solution is useful for- perennial and seasonal allergic rhinitis.	GUO COV2 FRAMESHIFT	20200512_G10X	-1.51108	2.86046	251.72	92.0715	A18083	E008		562
YU224976	01	FDAAprovedDrug	Enzo	AC-142	23210-56-2		Ifenprodil tartrate	(Vadilex- Dilvax- Creocral- Cerocral) is a vasodialator aselective NMDA receptor (glutamate) antagonist.	GUO COV2 FRAMESHIFT	20200512_G10X	-1.5142	2.86637	141.991	100.369	A18083	G005		563
YU225160	01	FDAAprovedDrug	Enzo	DL-103	123318-82-1		clofarabine	anti-cancer agent for the treatment of pediatric patients with relapsed or refractory acute lymphoblastic leukemia.metabolites reversibly inhibit hRNR	GUO COV2 FRAMESHIFT	20200512_G10X	-1.50102	2.87643	104.222	39.1374	A18084	A007		564
YU225058	01	FDAAprovedDrug	Enzo	DL-101	101828-21-1		butenafine	antifungal activity is exerted through the alteration of cellular membranes which results in increased membrane permeability and growth inhibition	GUO COV2 FRAMESHIFT	20200512_G10X	-1.52383	2.8846	151.971	107.542	A18083	O004		565
YU225004	01	FDAAprovedDrug	Enzo	AC-282	69014-14-8		Tiotidine	Tiotidine is a controversial histamine H2 receptor ligand with negligible activity against H1- and H3- receptors. It was found that tiotidine behaves as an inverse agonist in U-937 cells diminishing basal cAMP levels. developed for the treatment of	GUO COV2 FRAMESHIFT	20200512_G10X	-1.52392	2.88476	172.021	106.681	A18083	O005		566
YU224984	01	FDAAprovedDrug	Enzo	AC-172	26921-17-5		(S)-Timolol maleate	Timolol is a nonselective beta-adrenergic antagonist given in an eye drop solution to reduce intraocular pressure or pressure in the eyes. It is also used in tablet form as a drug to treat hypertension.	GUO COV2 FRAMESHIFT	20200512_G10X	-1.54172	2.91845	243.336	94.5563	A18083	I011		567
YU225015	01	FDAAprovedDrug	Enzo	AC-745	1421-86-9		StrychnineÂ·HCl	highly toxic competitive antagonist at glycine receptors a convulsant used as an analeptic in the treatment of nonketotic hyperglycinemia and sleep apnea.	GUO COV2 FRAMESHIFT	20200512_G10X	-1.54927	2.93274	274.14	94.9187	A18083	C004		568
YU225061	01	FDAAprovedDrug	Enzo	DL-209	144143-96-4		eprosartan	Zoledronic acid (Reclast Aclasta Zometa) is an intravenous highly potent amino-bisphosphonate approved worldwide including in the USA EU and Japan for use in patients with primary or secondary osteoporosis or low bone mass (approved indications	GUO COV2 FRAMESHIFT	20200512_G10X	-1.60845	3.04477	246.753	90.308	A18083	O010		569
YU224977	01	FDAAprovedDrug	Enzo	AC-144	57149-07-2		naftopidil	(Flivas) is a drug used in benign prostatic hypertrophy which acts as a selective alpha1-adrenergic receptor antagonist has been used for the treatment of benign prostatic obstruction and benign prostatic hyperplasia (BPH) associated lower urinary t	GUO COV2 FRAMESHIFT	20200512_G10X	-1.63513	3.09528	293.051	77.8489	A18083	G007		570
YU220975	02	FDAAprovedDrug	Enzo	S-515	595-33-5		Megestrol Acetate	progestational hormone MEGACE is indicated for the treatment of anorexia cachexia or an unexplained significant weight loss in patients with a diagnosis of acquired immunodeficiency syndrome (AIDS). Also has antitumor activity	GUO COV2 FRAMESHIFT	20200512_G10X	-1.62646	3.11682	147.257	120.076	A18084	N004		571
YU225339	01	FDAAprovedDrug	Enzo	DL-123	79-83-4		Pantothenic acid	(Vitamin B5) converted to co-enzyme A (CoA) via adenosine triphosphate.	GUO COV2 FRAMESHIFT	20200512_G10X	-1.65877	3.17873	164.127	104.803	A18084	P008		572
YU225338	01	FDAAprovedDrug	Enzo	DL-107	81147-92-4		esmolol	(Brevibloc) is a cardioselective beta1 receptor blocker. Used for the rapid control of ventricular rate in patients with atrial fibrillation or atrial flutter in perioperative postoperative or other emergent circumstances where short term control	GUO COV2 FRAMESHIFT	20200512_G10X	-1.68133	3.22197	130.043	112.742	A18084	P006		573
YU225318	01	FDAAprovedDrug	Enzo	PD-125	68550-75-4		cilostamide	selective inhibitor of type III phosphodiesterases- PDE3A and PDE3B which inhibits thrombin-induced platelet aggregation for the therapy of acute heart failure and cardiogenic shock.	GUO COV2 FRAMESHIFT	20200512_G10X	-1.69381	3.24587	181.059	103.397	A18084	J006		574
YU225249	01	FDAAprovedDrug	Enzo	DL-440	71-58-9		Medroxyprogesterone 17-Acetate	17?-hydroxy-6?-methylprogesterone acetate and commonly abbreviated as MPA is a steroidal progestin used to treat endometriosis.	GUO COV2 FRAMESHIFT	20200512_G10X	-1.69881	3.25545	209.321	56.2543	A18084	B005		575
YU033684	02	FDAAprovedDrug	Enzo	CA-200	2016-88-8		Amiloride	Amiloride an antikaliuretic-diuretic agent antihypertensive potassium-sparing diuretic	GUO COV2 FRAMESHIFT	20200512_G10X	-1.72071	3.25728	169.743	89.875	A18083	H005		576
YU225032	01	FDAAprovedDrug	Enzo	AC-813	113-52-0		imipramine	antidepressant with general pharmacological properties similar to those of structurally related tricyclic antidepressant drugs such as amitriptyline and doxepin	GUO COV2 FRAMESHIFT	20200512_G10X	-1.73909	3.29209	315.106	83.9947	A18083	G008		577
YU220953	02	FDAAprovedDrug	Enzo	DL-430	797-63-7		levonorgestrel	steroidal progestin that is used in combination with ethinyl estradiol for oral contraception.	GUO COV2 FRAMESHIFT	20200512_G10X	-1.77005	3.39198	143.533	105.631	A18084	O006		578
YU034445	03	FDAAprovedDrug	Enzo	EI-160	637-07-0		clofibrate	Clofibrate is a fibric acid derivative used to lower cholesterol and triglyceride (fat-like substances) levels in the blood.	GUO COV2 FRAMESHIFT	20200512_G10X	-1.80861	3.42367	177.626	97.3482	A18083	P003		579
YU033868	02	FDAAprovedDrug	Enzo	EI-131	53-86-1		indometacin	Indometacin (INN and BAN) or indomethacin (AAN USAN and former BAN) is a nonsteroidal anti-inflammatory drug (NSAID) commonly used as a prescription medication to reduce fever pain stiffness and swelling from inflammation. Indomethacin has analg	GUO COV2 FRAMESHIFT	20200512_G10X	-1.82687	3.45824	369.241	101.893	A18083	N019		580
YU224357	02	FDAAprovedDrug	Enzo	S-650	54965-24-1		tamoxifen	(Nolvadex) is selective estrogen receptor modulators (SERM) with tissue-specific activities for the treatment and prevention of estrogen receptor positive breast cancer.	GUO COV2 FRAMESHIFT	20200512_G10X	-1.80507	3.45909	251.479	76.9684	A18084	N008		581
YU033865	03	FDAAprovedDrug	Enzo	EI-164	15687-27-1		ibuprofen	Ibuprofen is a nonsteroidal anti-inflammatory agent (NSAIA) or nonsteroidal anti-inflammatory drug (NSAID) with analgesic and antipyretic properties.	GUO COV2 FRAMESHIFT	20200512_G10X	-1.83476	3.47318	235.407	100.821	A18083	P005		582
YU225065	01	FDAAprovedDrug	Enzo	AP-302	9041-93-4		Bleomycin	cytotoxic glycopeptide DNA synthesis inhibitor crosslinker	GUO COV2 FRAMESHIFT	20200512_G10X	-1.83696	3.47734	112.691	5.69222	A18083	O018		583
YU225326	01	FDAAprovedDrug	Enzo	PD-190	37762-06-4		Zaprinast	selective inhibitor of cyclic GMP (cGMP)-dependent phosphodiesterases with vasodilation activity in a variety of species and tissues. clinical development of zaprinast has been discontinued.	GUO COV2 FRAMESHIFT	20200512_G10X	-1.82488	3.49705	243.624	72.5004	A18084	L004		584
YU225005	01	FDAAprovedDrug	Enzo	DL-555	68291-97-4		zonisamide	Zonisamide is an antiseizure drug chemically classified as a sulfonamide and unrelated to other antiseizure agents. The precise mechanism by which zonisamide exerts its antiseizure effect is unknown although it is believed that the drug blocks sodiu	GUO COV2 FRAMESHIFT	20200512_G10X	-1.85274	3.50722	215.676	100.864	A18083	O007		585
YU039663	03	FDAAprovedDrug	Enzo	DL-249	165800-03-3		linezolid	oxazolidinone antibiotic for the treatment of infections caused by multi-resistant bacteria including streptococcus and methicillin-resistant Staphylococcus aureus (MRSA) by inhibiting the initiation of bacterial protein synthesis.	GUO COV2 FRAMESHIFT	20200512_G10X	-1.88874	3.57537	252.404	100.33	A18083	K006		586
YU220986	02	FDAAprovedDrug	Enzo	DL-577	151096-09-2		MoxifloxacinÂ·HCl	Moxifloxacin is a synthetic antibacterial agent developed by Bayer AG (initially called BAY 12-8039) for oral and intravenous administration.	GUO COV2 FRAMESHIFT	20200512_G10X	-1.90728	3.61046	239.28	87.0676	A18083	B008		587
YU225060	01	FDAAprovedDrug	Enzo	DL-212	128196-01-0		escitalopram	selective serotonin reuptake inhibitor (SSRI). Escitalopram also known by the brand names Lexapro and Cipralex among others is an antidepressant.	GUO COV2 FRAMESHIFT	20200512_G10X	-1.99055	3.7681	161.221	121.958	A18083	O008		588
YU224964	01	FDAAprovedDrug	Enzo	DL-567	25451-15-4		felbamate	anticonvulsant drug used in the treatment of epilepsy. weak inhibitory effect on GABA receptor binding sites	GUO COV2 FRAMESHIFT	20200512_G10X	-2.01065	3.80614	191.752	96.8671	A18083	A007		589
YU225006	01	FDAAprovedDrug	Enzo	AC-322	16676-29-2		NaltrexoneÂ·HCl	Eprosartan is an angiotensin II receptor antagonist used for the treatment of high blood pressure.	GUO COV2 FRAMESHIFT	20200512_G10X	-2.01961	3.8231	174.937	112.874	A18083	O011		590
YU225116	01	FDAAprovedDrug	Enzo	FR-112	18683-91-5		ambroxol	Ambroxol is an expectorant exerting mucokinetic properties mucociliary activity stimulation of surfactant production anti-inflammatory and antioxidative actions and the local anaesthetic effect.	GUO COV2 FRAMESHIFT	20200512_G10X	-2.02102	3.82578	150.148	89.7159	A18083	D006		591
YU225253	01	FDAAprovedDrug	Enzo	DL-449	10118-90-8		Minocycline	tetracycline analog. Minocycline inhibits protein synthesis by binding to 30S and possibly 50S ribosomal subunits of susceptible bacteria.	GUO COV2 FRAMESHIFT	20200512_G10X	-2.0143	3.86005	199.431	106.414	A18084	D003		592
YU040350	03	FDAAprovedDrug	Enzo	DL-576	18699-02-0		actarit	Actarit (MS-932) is an anti-inflammatory drug developed in Japan for use in rheumatoid arthritis (RA). immunomodulator. Actarit acts on RA synovial cells to reduce cell-cell interactions with autologous synovium infiltrating lymphocytes and to inhibi	GUO COV2 FRAMESHIFT	20200512_G10X	-2.04818	3.87718	222.875	80.0867	A18083	P011		593
YU225283	01	FDAAprovedDrug	Enzo	DL-497	80214-83-1		Roxithromycin	macrolide antibiotic binds to the subunit 50S of the bacterial ribosome and thus inhibits the translocation of peptides.	GUO COV2 FRAMESHIFT	20200512_G10X	-2.02587	3.8822	210.291	111.166	A18084	N005		594
YU224983	01	FDAAprovedDrug	Enzo	DL-564	143491-57-0		emtricitabine	antiviral synthetic nucleoside analog of cytidine is phosphorylated by cellular enzymes to form emtricitabine 5'-triphosphate. Emtricitabine 5'-triphosphate inhibits the activity of the HIV-1 reverse transcriptase by competing with the natural subst	GUO COV2 FRAMESHIFT	20200512_G10X	-2.07263	3.92347	152.609	89.1831	A18083	I005		595
YU225059	01	FDAAprovedDrug	Enzo	DL-200	120279-96-1		dorzolamide	(Trusopt) a sulfonamide and a highly specific carbonic anhydrase II (CA-II) inhibitor indicated in the treatment of elevated intraocular pressure in patients with ocular hypertension or open-angle glaucoma.	GUO COV2 FRAMESHIFT	20200512_G10X	-2.10154	3.97819	250.08	102.936	A18083	O006		596
YU033715	03	FDAAprovedDrug	Enzo	550-322	58-08-2		Caffeine	Caffeine binds to adenosine receptors in the central nervous system (CNS) which inhibits adenosine binding. This inhibits the adenosine-mediated downregulation of CNS activity- thus stimulating the activity of the medullary vagal vasomotor and r	GUO COV2 FRAMESHIFT	20200512_G10X	-2.13305	4.03783	381.773	76.6325	A18083	I009		597
YU225273	01	FDAAprovedDrug	Enzo	DL-478	52549-17-4		pranoprofen	Pranoprofen brand name Niflan belongs to a class of medications called non steroidal anti-inflammatory drugs (NSAID). It can be used to treat inflammation keratitis conjunctivitis and blepharitis after eye surgery. Its mechanism of action is the	GUO COV2 FRAMESHIFT	20200512_G10X	-2.13601	4.09327	133.423	135.266	A18084	J003		598
YU034332	03	FDAAprovedDrug	Enzo	DL-431	59-92-7		levodopa	(L-DOPA) a dopamine precursor dopamine replacement agent used to treat Parkinson's disease.	GUO COV2 FRAMESHIFT	20200512_G10X	-2.15765	4.13474	106.476	114.385	A18084	O008		599
YU225331	01	FDAAprovedDrug	Enzo	S-520	2919-66-6		Melengestrol Acetate	progestin and antineoplastic agent which was never marketed is used as a growth promoter in animals.	GUO COV2 FRAMESHIFT	20200512_G10X	-2.28946	4.38733	172.765	118.83	A18084	N006		600
YU221021	02	FDAAprovedDrug	Enzo	DL-510	599-79-1		Sulfasalazine	anti-inflammatory he mode of action of Sulfasalazine or its metabolites 5-aminosalicylic acid (5-ASA) and sulfapyridine (SP) is still under investigation	GUO COV2 FRAMESHIFT	20200512_G10X	-2.31094	4.42849	231.417	88.4632	A18084	P013		601
YU033718	02	FDAAprovedDrug	Enzo	AC-911	51-83-2		carbachol	Carbachol is a potent cholinergic (parasympathomimetic) agent which produces constriction of the iris and ciliary body resulting in reduction in intraocular pressure. Tragets acetylcholine receptor and acetylcholinesterase.	GUO COV2 FRAMESHIFT	20200512_G10X	-2.34567	4.44033	208.293	99.6184	A18083	I006		602
YU225267	01	FDAAprovedDrug	Enzo	DL-468	102625-70-7		Pantoprazole	proton pump inhibitor that inhibits gastric acid secretion and used for short-term treatment of erosive esophagitis associated with gastroesophageal reflux disease. Pantoprazole suppresses the final step in gastric acid production by covalently bindi	GUO COV2 FRAMESHIFT	20200512_G10X	-2.33725	4.47891	116.241	102.128	A18084	H003		603
YU224963	01	FDAAprovedDrug	Enzo	A-190	21462-39-5		ClindamycinÂ·HCl	antibacterial 70S ribosome inhibitor	GUO COV2 FRAMESHIFT	20200512_G10X	-2.38065	4.50654	98.7469	218.887	A18083	A005		604
YU225206	01	FDAAprovedDrug	Enzo	NS-112	59729-33-8		citalopram	antidepressant selective serotonin-reuptake inhibitors SSRIs	GUO COV2 FRAMESHIFT	20200512_G10X	-2.46532	4.72433	286.22	51.6944	A18084	O009		605
YU220979	02	FDAAprovedDrug	Enzo	DL-498	106017-08-7		rufloxacin	(MF-934) is a fluoroquinolone antibacterial drug. It acts as a DNA gyrase inhibitor.	GUO COV2 FRAMESHIFT	20200512_G10X	-2.47445	4.74182	148.822	110.281	A18084	N007		606
YU225289	01	FDAAprovedDrug	Enzo	DL-506	3810-74-0		Streptomycin	protein synthesis inhibitor binds 30S ribosomal subunit causing misreading of t-RNA. Primarily used in infections involving aerobic Gram-negative bacteria such as Pseudomonas Acinetobacter and Enterobacter.	GUO COV2 FRAMESHIFT	20200512_G10X	-2.51675	4.82289	174.987	112.923	A18084	P005		607
YU225127	01	FDAAprovedDrug	Enzo	GR-316	64439-81-2		10-Hydroxycamptothecin	0-Hydroxycamptothecin (10-HCPT) an indole alkaloid that inhibits the activity of topoisomerase I and has a broad spectrum of anticancer activity in vitro and in vivo.	GUO COV2 FRAMESHIFT	20200512_G10X	-2.60814	4.93719	86.8991	43.6482	A18083	F022		608
YU225340	01	FDAAprovedDrug	Enzo	DL-585	154361-50-9		capecitabine	antineoplastic targets thymidylate synthase (TS)	GUO COV2 FRAMESHIFT	20200512_G10X	-2.62117	5.023	244.469	84.134	A18084	P010		609
YU225280	01	FDAAprovedDrug	Enzo	DL-490	95635-56-6		ranolazine	antianginal and anti-ischemic effects that do not depend upon reductions in heart rate or blood pressure. In vitro studies suggest that ranolazine is a P-gp inhibitor.	GUO COV2 FRAMESHIFT	20200512_G10X	-2.62925	5.03847	241.401	78.4282	A18084	L009		610
YU039670	03	FDAAprovedDrug	Enzo	DL-496	93793-83-0		Roxatidine acetateÂ·HCl	histamine H2-receptor antagonist. Inhibitor of basal and stimulated gastric acid secretion through competitive blockade of H2-receptors. There is an independent mucosal protection action. Roxatidine is indicated for the treatment of peptic ulcer ga	GUO COV2 FRAMESHIFT	20200512_G10X	-2.6551	5.08801	143.094	122.09	A18084	N003		611
YU034021	03	FDAAprovedDrug	Enzo	AC-615	317-34-0		Aminophylline	used to prevent and treat wheezing shortness of breath and difficulty breathing caused by asthma chronic bronchitis emphysema and other lung diseases. Aminophylline is a drug combination that contains theophylline and ethylenediamine in a 2-1 r	GUO COV2 FRAMESHIFT	20200512_G10X	-2.70523	5.12098	141.217	113.165	A18083	A006		612
YU225327	01	FDAAprovedDrug	Enzo	PD-195	101975-10-4		zardaverine	dual-selective inhibitor of phosphodiesterase III/IV was developed as a potential therapeutic agent for asthma.	GUO COV2 FRAMESHIFT	20200512_G10X	-2.70924	5.19177	193.234	102.658	A18084	L006		613
YU225011	01	FDAAprovedDrug	Enzo	AC-626	80288-49-9		furafylline	methylxanthine derivative that was introduced as a long-acting replacement for Theophylline in the treatment of asthma.	GUO COV2 FRAMESHIFT	20200512_G10X	-2.75	5.20572	209.114	95.4933	A18083	A008		614
YU225109	01	FDAAprovedDrug	Enzo	EI-217	1986-47-6		Tranylcypromine	Tranylcypromine is a non-hydrazine monoamine oxidase inhibitor with a rapid onset of activity. Tranylcypromine has being marketed under original trade name Parnate indicated for the treatment of major depressive episode without melancholia.	GUO COV2 FRAMESHIFT	20200512_G10X	-2.75816	5.22117	239.645	88.3317	A18083	B004		615
YU034166	02	FDAAprovedDrug	Enzo	DL-441	61-68-7		mefenamic acid	non-steroidal anti-inflammatory agent with analgesic anti-inflammatory and antipyretic properties. It is used for the treatment of mild to moderate pain including menstrual pain inflammation and fever.	GUO COV2 FRAMESHIFT	20200512_G10X	-2.80726	5.3796	218.491	101.534	A18084	B007		616
YU221334	02	FDAAprovedDrug	Enzo	A-195	59865-13-3		ciclosporin	Cyclosporine is a calcineurin inhibitor known for its immunomodulatory properties that prevent organ transplant rejection and treat various inflammatory and autoimmune conditions.	GUO COV2 FRAMESHIFT	20200512_G10X	-3.06191	5.79617	187.924	111.01	A18083	A009		617
YU224987	01	FDAAprovedDrug	Enzo	AC-176	51022-70-9		salbutamol	selective beta2-adrenergic receptor agonist used in the treatment of asthma and COPD.	GUO COV2 FRAMESHIFT	20200512_G10X	-3.2001	6.05776	400.046	87.6331	A18083	I019		618
YU225268	01	FDAAprovedDrug	Enzo	NS-710	110429-49-8		paroxetine	SSRI Paroxetine also known by the trade names Paxil and Seroxat. PAXIL (paroxetine hydrochloride) is an orally administered psychotropic drug. It is used to treat major depressive disorder obsessive-compulsive disorder social anxiety disorder pa	GUO COV2 FRAMESHIFT	20200512_G10X	-3.2859	6.29682	300.022	68.6194	A18084	H005		619
YU039552	03	FDAAprovedDrug	Enzo	DL-561	105816-04-4		Nateglinide	antihyperglycemic agent used for the treatment of non-insulin-dependent diabetes mellitus (NIDDM). It belongs to the meglitinide class of short-acting insulin secretagogues which act by binding to ? cells of the pancreas to stimulate insulin release	GUO COV2 FRAMESHIFT	20200512_G10X	-3.39026	6.41772	155.024	91.5717	A18083	A010		620
YU221348	02	FDAAprovedDrug	Enzo	DL-399	51-21-8		fluorouracil	antineoplastic anti-metabolite. Anti-metabolites masquerade as purine or pyrimidine - which become the building blocks of DNA.	GUO COV2 FRAMESHIFT	20200512_G10X	-3.43788	6.58807	172.702	46.1232	A18084	I004		621
YU034005	02	FDAAprovedDrug	Enzo	DL-508	68-35-9		sulfadiazine	sulfonamide antibiotic inhibits multiplication of bacteria by acting as competitive inhibitors of p-aminobenzoic acid in the folic acid metabolism cycle	GUO COV2 FRAMESHIFT	20200512_G10X	-3.67536	7.04316	168.508	123.43	A18084	P009		622
YU225286	01	FDAAprovedDrug	Enzo	DL-501	114-49-8		Scopolamine	Competitively inhibits muscarinic receptors for acetylcholine and acts as a nonselective muscarinic antagonist producing both peripheral antimuscarinic properties and central sedative antiemetic and amnestic effects. premedication in anesthesia a	GUO COV2 FRAMESHIFT	20200512_G10X	-3.9788	7.62464	254.327	95.8518	A18084	N013		623
YU039711	03	FDAAprovedDrug	Enzo	AC-169	63659-19-8		BetaxololÂ·HCl	potent cardioselective beta1-adrenoceptor antagonist antihypertensive	GUO COV2 FRAMESHIFT	20200512_G10X	-4.75605	9.00315	254.044	84.6423	A18083	I007		624
YU225121	01	FDAAprovedDrug	Enzo	GR-301	2114454		Camptothecin	prodrug consisting of camptothecin covalently linked to polymeric backbone methacryloylglycynamide with potential antineoplastic activity.	GUO COV2 FRAMESHIFT	20200512_G10X	-4.92429	9.32162	141.763	35.6087	A18083	F008		625
YU225313	01	FDAAprovedDrug	Enzo	NS-102	1166-34-3		Cinanserin	Cinanserin is a 5-hydroxytryptamine receptor antagonist reduces systemic burn edema and leukocyte-endothelial interactions	GUO COV2 FRAMESHIFT	20200512_G10X	-4.86552	9.32388	296.987	69.6448	A18084	H006		626
YU220947	02	FDAAprovedDrug	Enzo	DL-432	100986-85-4		levofloxacin	(levaquin) quinolone antimicrobial agent targeting DNA gyrase is used to treat susceptible bacterial infections of pneumonia- nosocomial and community acquired- skin and skin structure infections- complicated and uncomplicated- chronic bacterial pros	GUO COV2 FRAMESHIFT	20200512_G10X	-4.93582	9.45861	287.91	56.804	A18084	O010		627
YU225151	01	FDAAprovedDrug	Enzo	DL-215	95058-81-4		gemcitabine	(Gemzar) a nucleoside analog used as chemotherapy. Inhibits thymidylate synthetase	GUO COV2 FRAMESHIFT	20200512_G10X	-5.34117	10.1108	210.207	22.4223	A18083	P010		628
YU039819	03	FDAAprovedDrug	Enzo	GR-307	33419-42-0		Etoposide	(Etopophos) is a semisynthetic derivative of podophyllotoxin that exhibits antitumor activity. The primary cytotoxic target for etoposide is topoisomerase II.	GUO COV2 FRAMESHIFT	20200512_G10X	-5.46767	10.3502	193.529	22.4812	A18083	F014		629
YU225150	01	FDAAprovedDrug	Enzo	DL-155	98048-97-6		Fosinopril	phosphinic acid-containing ester prodrug that belongs to the angiotensin-converting enzyme (ACE) inhibitor class of medications. It is rapidly hydrolyzed to fosinoprilat its principle active metabolite. Used to treat mild to moderate hypertension	GUO COV2 FRAMESHIFT	20200512_G10X	-5.58151	10.5657	371.975	84.3491	A18083	P008		630
YU039442	04	FDAAprovedDrug	Enzo	ALX-550-344	1744-22-5		RiluzoleÂ·HCl	benzothiazole for amyotrophic lateral sclerosis. inhibit glutamate release inactivates voltage-dependent sodium channels and interferes with intracellular events that follow transmitter binding at excitatory amino acid receptors.	GUO COV2 FRAMESHIFT	20200512_G10X	-6.19422	11.7256	369.013	92.1306	A18083	O019		631
YU225085	01	FDAAprovedDrug	Enzo	CA-205	42399-41-7		diltiazem	For the treatment of hypertension.	GUO COV2 FRAMESHIFT	20200512_G10X	-6.86607	12.9974	416.724	64.3827	A18083	H009		632
YU155564	03	FDAAprovedDrug	Enzo	EI-125	404-86-4		capsaicin	analgesic that is FDA approved for the treatment of neuropathic pain associated with postherpetic neuralgia. Agonist for the transient receptor potential vanilloid I receptor (TRPVI)	GUO COV2 FRAMESHIFT	20200512_G10X	-7.25288	13.7296	402.461	76.5047	A18083	N011		633
YU225068	01	FDAAprovedDrug	Enzo	AR-103	51322-75-9		TizanidineÂ·HCl	management of muscle spasm which may result from the effects of multiple sclerosis stroke an acquired brain injury or a spinal cord injury	GUO COV2 FRAMESHIFT	20200512_G10X	-7.4624	14.1262	351.378	78.4989	A18083	B003		634
YU225275	01	FDAAprovedDrug	Enzo	DL-481	366-70-1		procarbazine	chemotherapy medication used for the treatment of Hodgkin's lymphoma and brain cancers. Procarbazine inhibits DNA RNA and protein synthesis by inhibiting transmethylation of methionine into transfer RNA- may also damage DNA directly through alkyla	GUO COV2 FRAMESHIFT	20200512_G10X	-7.6005	14.565	266.033	76.0124	A18084	J009		635
YU225332	01	FDAAprovedDrug	Enzo	DL-532	161814-49-9		amprenavir	Amprenavir is an antiviral inhibitor of HIV-1 protease.	GUO COV2 FRAMESHIFT	20200512_G10X	-7.76853	14.887	198.273	111.597	A18084	N010		636
YU034345	02	FDAAprovedDrug	Enzo	AW8655	57576-44-0		Aclarubicin	Aclarubicin (INN) or aclacinomycin A is an anthracycline drug is primarily indicated in conditions like Acute non-lymphoblastic leukemia Breast cancer Gastric cancer Lymphoma Ovarian coma Small cell lung cancer Thyroid cancer. Targets DNA topo	GUO COV2 FRAMESHIFT	20200512_G10X	-17.5762	33.2715	54.7733	93.1804	A18083	B013		637
YU225073	01	FDAAprovedDrug	Enzo	DL-548	58957-92-9		idarubicin	antineoplastic in the anthracycline class.Idarubicin hydrochloride is a DNA-intercalater targets enzyme topoisomerase II. antitumor effect against a wide spectrum of tumors either grafted or spontaneous. Idarubicin in combination with other approve	GUO COV2 FRAMESHIFT	20200512_G10X	-40.5804	76.8183	10.7542	440.874	A18083	D005		638
YU225128	01	FDAAprovedDrug	Enzo	GR-318	23541-50-6		daunorubicin	chemotherapeutic cancer treatment DNA intercalater. Specifically it is used for acute myeloid leukemia (AML) acute lymphocytic leukemia (ALL) chronic myelogenous leukemia (CML) and Kaposi's sarcoma.	GUO COV2 FRAMESHIFT	20200512_G10X	-56.968	107.84	16.1768	498.25	A18083	H004		639
YU039629	03	FDAAprovedDrug	Enzo	GR-319	25316-40-9		DoxorubicinÂ·HCl	Doxorubicin is an antineoplastic in the anthracycline class. General properties of drugs in this class include- interaction with DNA in a variety of different ways including intercalation (squeezing between the base pairs) DNA strand breakage and in	GUO COV2 FRAMESHIFT	20200512_G10X	-57.7996	109.414	6.15174	544.033	A18083	H006		640
YU033722	01	GenPlus	Microsource	01500162	78-44-4		carisoprodol	muscle relaxant (skeletal)	GUO COV2 FRAMESHIFT	20200505_G10X	1.02969	-1.94679	49.2076	90.0242	A18075	K005		641
YU221075	01	NCC	NCC	SAM001246833	846-49-1	CPD000058410	lorazepam		GUO COV2 FRAMESHIFT	20200505_G10X	2.58809	-4.89318	340.142	88.7892	A18075	I017		642
YU039809	04	Pharmakon 1600	Microsource	1504830	99464-64-9	AMPIROXICAM	ampiroxicam	antiinflammatory, analgesic, synthetic; CP-65703	GUO COV2 FRAMESHIFT	20200505_G10X	30.8493	-57.0571	284.26	106.821	A18073	D015		643
YU225028	02	Pharmakon 1600	Microsource	1501200	23076-35-9, 7361-61-7 [xylazine]	XYLAZINE	xylazine	analgesic, synthetic	GUO COV2 FRAMESHIFT	20200505_G10X	28.869	-52.5239	196.75	88.1915	A18069	E012		644
YU226628	01	Pharmakon 1600	Microsource	1500522	6151-30-0, 69-05-6 [anhydrous], 83-89-6	QUINACRINE HYDROCHLORIDE	mepacrine	anthelmintic, antimalarial, intercalating agent, synthetic; RP-866, SN-390	GUO COV2 FRAMESHIFT	20200505_G10X	21.105	-40.8284	147.815	111.032	A18070	H013		645
YU030802	02	Pharmakon 1600	Microsource	1500810	90-45-9, 134-50-9 [aminacrine hydrochlor	AMINACRINE	MONACRIN	local antiseptic, synthetic	GUO COV2 FRAMESHIFT	20200505_G10X	20.3365	-39.3415	24.0334	20.0953	A18070	L016		646
YU226956	01	Pharmakon 1600	Microsource	1506084	466-06-8	PROSCILLARIDIN	CARADRIN	cardiotonic, Scilla spp; A-32686, 2936	GUO COV2 FRAMESHIFT	20200505_G10X	16.4764	-37.8438	3.42386	17.7696	A18072	O009		647
YU226926	01	Pharmakon 1600	Microsource	1300027	70288-86-7	IVERMECTIN	STROMECTOL	antiparasitic, semisynthetic	GUO COV2 FRAMESHIFT	20200505_G10X	15.7708	-36.2231	223.024	112.227	A18072	E021		648
YU226436	01	Pharmakon 1600	Microsource	1503978	747-36-4, 118-42-3 [hydroxychloroquine]	HYDROXYCHLOROQUINE SULFATE	PLAQUENIL	antimalarial, lupus suppressant, synthetic	GUO COV2 FRAMESHIFT	20200505_G10X	18.949	-34.4755	346.205	86.4611	A18069	F011		649
YU227301	01	Pharmakon 1600	Microsource	1501189	436349	DOXIFLURIDINE	doxifluridine	antineoplastic, pyrimidine antimetabolite, synthetic; Ro-21-9738	GUO COV2 FRAMESHIFT	20200505_G10X	17.134	-31.6901	382.935	109.484	A18073	F016		650
YU226578	01	Pharmakon 1600	Microsource	1500319	1405-97-6	GRAMICIDIN (gramicidin A shown)		antibacterial, Gramicidin A (87%), B (7%), C (5%) and D (1%) ex Bacillus brevis	GUO COV2 FRAMESHIFT	20200505_G10X	14.9859	-28.9908	3.32064	16.5467	A18070	E014		651
YU226991	01	Pharmakon 1600	Microsource	1505672	2068-78-2	VINCRISTINE SULFATE	ONCOVIN	antineoplastic, Vinca rosea; 37231, NSC-67574	GUO COV2 FRAMESHIFT	20200505_G10X	12.24	-28.1134	17.8003	35.8697	A18072	G018		652
YU034048	02	Pharmakon 1600	Microsource	1500603	1404-88-2	TYROTHRICIN	tyrothricin	topical antibacterial (topical), Bacillus aneurinolyticus; mixture of gramicidins & tyrocidines (tyrocidine A shown)	GUO COV2 FRAMESHIFT	20200505_G10X	13.5227	-26.1601	58.6892	33.0522	A18070	D014		653
YU155446	02	Pharmakon 1600	Microsource	330001	50-76-0	DACTINOMYCIN	COSMEGEN	antineoplastic, intercalating agent, Actinomyces spp; NSC-3053	GUO COV2 FRAMESHIFT	20200505_G10X	10.7514	-19.5609	40.2148	16.4554	A18069	A021		654
YU227152	01	Pharmakon 1600	Microsource	1503200	57-09-0, 6899-10-1 [cetrimonium]	CETRIMONIUM BROMIDE	cetrimonium bromide	antiinfectant, synthetic	GUO COV2 FRAMESHIFT	20200505_G10X	10.358	-19.1576	106.363	18.6305	A18073	E015		655
YU226632	01	Pharmakon 1600	Microsource	1500526	50-55-5	RESERPINE	SERPASIL	antihypertensive, Rauwolfia serpentina	GUO COV2 FRAMESHIFT	20200505_G10X	9.82838	-19.0133	210.485	103.901	A18070	H021		656
YU033735	02	Pharmakon 1600	Microsource	1500178	59-50-7	CHLOROCRESOL		antiinfectant, synthetic	GUO COV2 FRAMESHIFT	20200505_G10X	8.24529	-18.9381	203.218	116.353	A18072	D022		657
YU227101	01	Pharmakon 1600	Microsource	1502107	15663-27-1	CISPLATIN	PLATINOL	antineoplastic, convulsant, synthetic	GUO COV2 FRAMESHIFT	20200505_G10X	8.12536	-18.6627	155.398	98.5721	A18072	H022		658
YU226674	01	Pharmakon 1600	Microsource	1505727	2919-66-6	MELENGESTROL ACETATE		antineoplastic, progestin, semisynthetic; BDH-1921, 5373, NSC-70968	GUO COV2 FRAMESHIFT	20200505_G10X	9.40295	-18.1903	117.91	98.9781	A18070	H022		659
YU221245	02	Pharmakon 1600	Microsource	1502032	129-46-4, 145-63-1 [suramin]	SURAMIN HEXASODIUM	suramin sodium	antiprotozoal, trypanocidal, antiviral, synthetic; Bayer-205, 309F, CI1003	GUO COV2 FRAMESHIFT	20200505_G10X	7.82168	-17.9652	183.034	120.432	A18072	C022		660
YU039816	04	Pharmakon 1600	Microsource	1505393	100643-71-8	DESLORATIDINE	desloratadine	H1-antihistamine, synthetic; Sch-34117	GUO COV2 FRAMESHIFT	20200505_G10X	7.59077	-17.4348	164.383	94.4952	A18072	G022		661
YU226608	01	Pharmakon 1600	Microsource	1500456	134-31-6, 148-24-3 (base)	OXYQUINOLINE SULFATE		antiinfectant, complexing agent, synthetic	GUO COV2 FRAMESHIFT	20200505_G10X	8.9008	-17.2189	88.1347	118.167	A18070	O022		662
YU226646	01	Pharmakon 1600	Microsource	1500573	154-42-7, 5580-03-0 [hemihydrate]	THIOGUANINE	TABLOID	antineoplastic, purine antimetabolite, synthetic; NSC-752	GUO COV2 FRAMESHIFT	20200505_G10X	8.89958	-17.2165	21.52	24.0564	A18070	P005		663
YU226668	01	Pharmakon 1600	Microsource	1500446	114-90-9	NYSTATIN	MYCOSTATIN	antifungal, binds to membrane sterols, Streptomyces noursei	GUO COV2 FRAMESHIFT	20200505_G10X	8.86544	-17.1505	175.407	119.977	A18070	F022		664
YU226984	01	Pharmakon 1600	Microsource	1502411	152-72-7	ACENOCOUMAROL	SINTROM	anticoagulant, synthetic	GUO COV2 FRAMESHIFT	20200505_G10X	7.28471	-16.7318	135.895	99.936	A18072	E022		665
YU226550	01	Pharmakon 1600	Microsource	1500247	20830-75-5	DIGOXIN	LANOXIN	cardiac stimulant, Digitalis lanata or D. orientalis Lam., Scrophulariaceae	GUO COV2 FRAMESHIFT	20200505_G10X	8.64533	-16.7247	2.64184	15.7654	A18070	K009		666
YU033847	02	Pharmakon 1600	Microsource	1500324	80-13-7	HALAZONE	halazone	antiinfectant, synthetic	GUO COV2 FRAMESHIFT	20200505_G10X	8.57817	-16.5947	166.913	119.236	A18070	E022		667
YU226467	01	Pharmakon 1600	Microsource	1504218	7527-91-5	ACRISORCIN	acrisorcin	antifungal, synthetic	GUO COV2 FRAMESHIFT	20200505_G10X	8.90552	-16.2026	24.7848	15.2615	A18069	P021		668
YU226600	01	Pharmakon 1600	Microsource	1500508	57-83-0	PROGESTERONE	progesterone	progestogen, semisynthetic; NSC-9704	GUO COV2 FRAMESHIFT	20200505_G10X	8.34513	-16.1439	103.692	97.0447	A18070	M022		669
YU227046	01	Pharmakon 1600	Microsource	1501205	17575-22-3	LANATOSIDE C	lanatoside C	cardiotonic, cardiotonc Digitalis lanata	GUO COV2 FRAMESHIFT	20200505_G10X	6.90851	-15.8677	4.02918	13.7647	A18072	H007		670
YU226644	01	Pharmakon 1600	Microsource	1500464	52-67-5	PENICILLAMINE	penicillamine	chelating agent (Cu), antirheumatic, semisynthetic	GUO COV2 FRAMESHIFT	20200505_G10X	8.10459	-15.6786	100.482	113.993	A18070	N021		671
YU039605	04	Pharmakon 1600	Microsource	1504827	90357-06-5	BICALUTAMIDE	bicalutamide	antineoplastic, synthetic; ICI-176334	GUO COV2 FRAMESHIFT	20200505_G10X	6.65664	-15.2892	145.656	122.332	A18072	B022		672
YU226560	01	Pharmakon 1600	Microsource	1500272	316-42-7, 483-18-1 [emetine]	EMETINE DIHYDROCHLORIDE		inhibits RNA, DNA and protein synthesis, Uragoga ipecacuanha	GUO COV2 FRAMESHIFT	20200505_G10X	7.80916	-15.1071	5.72398	15.4039	A18070	O007		673
YU227106	01	Pharmakon 1600	Microsource	1505299	33089-61-1	AMITRAZ	ALUDEX	scabicide, synthetic; U-36059	GUO COV2 FRAMESHIFT	20200505_G10X	6.48797	-14.9018	168.507	91.3536	A18072	J022		674
YU039439	05	Pharmakon 1600	Microsource	1500200	23593-75-1	CLOTRIMAZOLE	clotrimazole	antifungal, synthetic; Bay-5097, FB-5097	GUO COV2 FRAMESHIFT	20200505_G10X	7.69119	-14.8788	63.7894	59.7901	A18070	C013		675
YU226593	01	Pharmakon 1600	Microsource	1500359	579-56-6, 395-28-8 [isoxsuprine]	ISOXSUPRINE HYDROCHLORIDE	isoxsuprine	vasodilator, synthetic	GUO COV2 FRAMESHIFT	20200505_G10X	7.64851	-14.7963	161.537	117.37	A18070	K022		676
YU226573	01	Pharmakon 1600	Microsource	1500311	1859240	FUSIDIC ACID	FUCIDINE	antibacterial, Fusidium spp; SQ-16603	GUO COV2 FRAMESHIFT	20200505_G10X	7.61766	-14.7366	172.563	112.099	A18070	C022		677
YU227151	01	Pharmakon 1600	Microsource	1503602	53003-10-4	SALINOMYCIN, SODIUM	KOKCISAN	antibacterial, Streptomyces albus	GUO COV2 FRAMESHIFT	20200505_G10X	7.91988	-14.6481	129.613	98.4403	A18073	E013		678
YU227030	01	Pharmakon 1600	Microsource	1500164	27164-46-1, 25953-19-9 [cefazolin]	CEFAZOLIN SODIUM	ANCEF	antibacterial, semisynthetic	GUO COV2 FRAMESHIFT	20200505_G10X	6.33765	-14.5566	110.698	113.495	A18072	B021		679
YU034074	02	Pharmakon 1600	Microsource	1500644	62-38-4	PHENYLMERCURIC ACETATE	AGROSAN	antifungal, antimicrobial, synthetic	GUO COV2 FRAMESHIFT	20200505_G10X	6.21032	-14.2641	28.9609	14.4046	A18072	H012		680
YU227095	01	Pharmakon 1600	Microsource	1500572	54-64-8	THIMEROSAL	thiomersal	antiinfective, preservative, synthetic	GUO COV2 FRAMESHIFT	20200505_G10X	6.15105	-14.128	6.14781	14.0284	A18072	H008		681
YU227010	01	Pharmakon 1600	Microsource	1506184	577-11-7	DOCUSATE SODIUM	docusate sodium	stool softener, synthetic	GUO COV2 FRAMESHIFT	20200505_G10X	6.09964	-14.0099	3.40494	14.2219	A18072	M006		682
YU226675	01	Pharmakon 1600	Microsource	1500676	11018-89-6, 630-60-4 [anhydrous]	OUABAIN		antiarrhythmic, cardiotonic, hypertensive, Na/K ATPase inhibitor, Acokanthera and Strophanthus spp	GUO COV2 FRAMESHIFT	20200505_G10X	7.23315	-13.9928	2.97207	14.8723	A18070	J004		683
YU225219	02	Pharmakon 1600	Microsource	1502358	69975-86-6	DOXOFYLLINE	doxofylline	bronchdilator, synthetic; ABC-12/3	GUO COV2 FRAMESHIFT	20200505_G10X	6.04917	-13.894	196.389	100.489	A18072	E020		684
YU227207	01	Pharmakon 1600	Microsource	300563	555-77-1	TRICHLORMETHINE HYDROCHLORIDE	TRIMUSTINE	antineoplastic, cytotoxic, synthetic	GUO COV2 FRAMESHIFT	20200505_G10X	7.47018	-13.8164	291.354	132.314	A18073	E016		685
YU155559	03	Pharmakon 1600	Microsource	1500674	24280-93-1	MYCOPHENOLIC ACID	mycophenolic acid	immune suppressant, antineoplastic, antiviral, Penicillium brevicompactum, other Penicillium spp.; 68618	GUO COV2 FRAMESHIFT	20200505_G10X	7.05929	-13.6564	108.884	168.3	A18070	H020		686
YU226585	01	Pharmakon 1600	Microsource	1500338	50-03-3	HYDROCORTISONE ACETATE	CORTRIL	glucocorticoid, antiinflammatory, semisynthetic	GUO COV2 FRAMESHIFT	20200505_G10X	7.04314	-13.6252	182.048	111.307	A18070	G022		687
YU006439	03	Pharmakon 1600	Microsource	1502198	117-37-3	ANISINDIONE	anisindione	anticoagulant, synthetic	GUO COV2 FRAMESHIFT	20200505_G10X	5.87411	-13.4919	200.04	106.786	A18072	F021		688
YU226639	01	Pharmakon 1600	Microsource	1500541	3810-74-0, 57-92-1 [streptomycin]	STREPTOMYCIN SULFATE	AGRI-STREP	antibacterial (tuberculostatic), Streptomyces griseus	GUO COV2 FRAMESHIFT	20200505_G10X	6.91551	-13.3783	151.227	109.14	A18070	J021		689
YU225276	02	Pharmakon 1600	Microsource	1505316	14222-60-7	PROTIONAMIDE	protionamide	antibacterial, synthetic; TH-1321, RP-9778	GUO COV2 FRAMESHIFT	20200505_G10X	7.15686	-13.2369	187.096	111.4	A18073	D017		690
YU227066	01	Pharmakon 1600	Microsource	1505260	106463-17-6	TAMSULOSIN HYDRCHLORIDE	tamsulosin	alpha-1 adrenergic blocker, synthetic; LY-253351; YM-12617; YM-617	GUO COV2 FRAMESHIFT	20200505_G10X	5.70033	-13.0928	164.913	102.157	A18072	L021		691
YU033867	03	Pharmakon 1600	Microsource	1500349	26807-65-8	INDAPAMIDE	indapamide	diuretic, antihypertensive, synthetic	GUO COV2 FRAMESHIFT	20200505_G10X	6.68759	-12.9373	122.277	110.146	A18070	I022		692
YU226662	01	Pharmakon 1600	Microsource	1500607	1404-93-9, 1404-90-6 [vancomycin]	VANCOMYCIN HYDROCHLORIDE	VANCOCIN	antibacterial, Streptomyces orientalis	GUO COV2 FRAMESHIFT	20200505_G10X	6.60554	-12.7786	148.126	118.379	A18070	D022		693
YU227084	01	Pharmakon 1600	Microsource	1502356	141505-33-1	LEVOSIMENDAN	levosimendan	vasodilator, synthetic; OR-1254	GUO COV2 FRAMESHIFT	20200505_G10X	5.50062	-12.6341	133.266	104.722	A18072	B020		694
YU227059	01	Pharmakon 1600	Microsource	1504216	61-80-3	ZOXAZOLAMINE	zoxazolamine	muscle relaxant, antirrheumatic, synthetic; McN-485	GUO COV2 FRAMESHIFT	20200505_G10X	5.44502	-12.5063	240.427	98.4668	A18072	J021		695
YU034426	03	Pharmakon 1600	Microsource	1503322	137-26-8	THIRAM	thiram	antifungal, synthetic; SQ-1489	GUO COV2 FRAMESHIFT	20200505_G10X	5.43915	-12.4929	141.456	73.4632	A18072	J012		696
YU227102	01	Pharmakon 1600	Microsource	1502112	66-81-9	CYCLOHEXIMIDE	cicloheximide	antipsoriatic, protein synthesis inhibitor, synthetic; U-4527	GUO COV2 FRAMESHIFT	20200505_G10X	5.41006	-12.426	25.1776	17.5304	A18072	J004		697
YU040238	04	Pharmakon 1600	Microsource	1505906	111406-87-2	ZILEUTON	zileuton	5-lipoxygenase inhibitor, synthetic; Abbott-64077	GUO COV2 FRAMESHIFT	20200505_G10X	5.38853	-12.3766	142.194	109.111	A18072	C021		698
YU226684	01	Pharmakon 1600	Microsource	1506179	8024-48-4	CASANTHRANOL [cascaroside A shown]	CASAKOL	laxative, antineoplastic, mixture of anthranol glycosides ex Cascara sagrada	GUO COV2 FRAMESHIFT	20200505_G10X	6.37907	-12.3405	150.071	112.259	A18070	L022		699
YU039711	04	Pharmakon 1600	Microsource	1505512	63659-19-8	BETAXALOL HYDROCHLORIDE	BETOPTIC	antihypertensive, beta-blocker, antianginal, synthetic; SL-75212-10, ALO-1401-02	GUO COV2 FRAMESHIFT	20200505_G10X	5.33739	-12.2591	172.782	100.971	A18072	K021		700
YU226651	01	Pharmakon 1600	Microsource	1500584	13492-01-8, 7081-36-9 [replaced], 155-09	TRANYLCYPROMINE SULFATE	PARNATE	antidepressant, MAO inhibitor, synthetic	GUO COV2 FRAMESHIFT	20200505_G10X	6.27076	-12.131	117.69	118.351	A18070	P019		701
YU226533	01	Pharmakon 1600	Microsource	1500217	147-94-4	CYTARABINE	cytarabine	antineoplastic, antiviral, antimetabolite, synthetic; CHX-3311	GUO COV2 FRAMESHIFT	20200505_G10X	6.26209	-12.1142	118.828	122.83	A18070	E021		702
YU221021	03	Pharmakon 1600	Microsource	1500552	599-79-1	SULFASALAZINE	AZULFIDINE	anticolitis and Crohn"s disease, synthetic	GUO COV2 FRAMESHIFT	20200505_G10X	6.26172	-12.1135	162.895	115.96	A18070	L021		703
YU033631	02	Pharmakon 1600	Microsource	210205	154-23-4	CIANIDANOL	cianidanol	procollagen production inhibitoe, hepatoprotectant, tea and cocoa constituent; (+) catechin	GUO COV2 FRAMESHIFT	20200505_G10X	6.51217	-12.0445	305.588	99.1096	A18073	F017		704
YU226935	01	Pharmakon 1600	Microsource	1505115	60200-06-8	CLORSULON	clorsulon	antiparasitic, fasciolicide, synthetic; MK-401	GUO COV2 FRAMESHIFT	20200505_G10X	5.23848	-12.032	199.813	93.6248	A18072	G021		705
YU226626	01	Pharmakon 1600	Microsource	2300347	54-95-5	PENTYLENETETRAZOL	pentetrazol	analeptic, circulation stimulant, synthetic	GUO COV2 FRAMESHIFT	20200505_G10X	6.08779	-11.777	149.594	102.126	A18070	F021		706
YU226532	01	Pharmakon 1600	Microsource	1505995	94-26-8	BUTYL PARABEN		antifungal, preservative, synthetic	GUO COV2 FRAMESHIFT	20200505_G10X	6.08464	-11.7709	178.563	128.188	A18070	E019		707
YU226619	01	Pharmakon 1600	Microsource	1500500	63-45-6, 90-34-6 [primaquine]	PRIMAQUINE PHOSPHATE	primaquine	antimalarial, synthetic; SN-13272	GUO COV2 FRAMESHIFT	20200505_G10X	6.05978	-11.7228	200.229	109.72	A18070	D019		708
YU226637	01	Pharmakon 1600	Microsource	1500536	53179-09-2, 32385-11-8 [sisomicin]	SISOMICIN SULFATE	SISEPTIN	antibacterial, binds to ribosomes, Micromonospora myoensis; SCH-13475	GUO COV2 FRAMESHIFT	20200505_G10X	6.02785	-11.6611	147.778	102.565	A18070	J015		709
YU034217	03	Pharmakon 1600	Microsource	1501173	103-84-4	ACETANILIDE	ANTIFEBRIN	analgesic, antipyretic, synthetic	GUO COV2 FRAMESHIFT	20200505_G10X	5.05144	-11.6024	157.781	102.093	A18072	N019		710
YU226955	01	Pharmakon 1600	Microsource	1502111	320-67-2	AZACITIDINE	azacitidine	antineoplastic, pyrimidine antimetabolite, synthetic; U-18496; NSC-102816	GUO COV2 FRAMESHIFT	20200505_G10X	5.04495	-11.5875	14.1116	14.4823	A18072	O003		711
YU227097	01	Pharmakon 1600	Microsource	1500651	57-24-9	STRYCHNINE		central stimulant, Strychnos nux-vomica, Strychnos spp	GUO COV2 FRAMESHIFT	20200505_G10X	5.04168	-11.5799	182.902	103.711	A18072	H014		712
YU227037	01	Pharmakon 1600	Microsource	1500388	72-33-3	MESTRANOL	mestranol	estrogen, with progesterone as oral contraceptive, semisynthetic; EE3-ME, 33355	GUO COV2 FRAMESHIFT	20200505_G10X	4.98379	-11.447	146.923	102.307	A18072	D021		713
YU034235	04	Pharmakon 1600	Microsource	1501201	1156-19-0	TOLAZAMIDE	tolazamide	antidiabetic, synthetic; U-17835	GUO COV2 FRAMESHIFT	20200505_G10X	6.26529	-11.399	65.6332	105.595	A18069	E014		714
YU227021	01	Pharmakon 1600	Microsource	1501105	58-58-2, 53-79-2 [puromycin]	PUROMYCIN DIHYDROCHLORIDE		antineoplastic, antiprotozoal, Streptomyces alboniger; CL-16536	GUO COV2 FRAMESHIFT	20200505_G10X	4.90805	-11.273	52.2847	128.157	A18072	O014		715
YU033799	03	Pharmakon 1600	Microsource	1500259	58-32-2	DIPYRIDAMOLE	dipyridamole	coronary vasodilator, synthetic; RA-8	GUO COV2 FRAMESHIFT	20200505_G10X	5.81638	-11.252	132.312	85.9657	A18070	M005		716
YU226607	01	Pharmakon 1600	Microsource	1500438	51-98-9	NORETHINDRONE ACETATE	AYGESTIN	Oral contraceptive (in combination with estrogen), synthetic; NSC-9564	GUO COV2 FRAMESHIFT	20200505_G10X	5.81257	-11.2446	153.3	119.522	A18070	O020		717
YU226549	01	Pharmakon 1600	Microsource	1500246	71-63-6	DIGITOXIN	CRYSTODIGIN	inotropic, cardiotonic, Digitalis spp	GUO COV2 FRAMESHIFT	20200505_G10X	5.77657	-11.175	2.86199	14.9267	A18070	K007		718
YU226940	01	Pharmakon 1600	Microsource	1505567	38363-32-5	PENBUTOLOL SULFATE	LEVATOL	beta-adrenergic blocker, synthetic; HOE-893d, HOE-39893d	GUO COV2 FRAMESHIFT	20200505_G10X	4.78464	-10.9896	116.014	98.7307	A18072	I021		719
YU226691	01	Pharmakon 1600	Microsource	1500907	81-23-2	DEHYDROCHOLIC ACID	dehydrocholic acid	choleretic, derivative of cholic acid	GUO COV2 FRAMESHIFT	20200505_G10X	5.68027	-10.9887	90.2995	121.774	A18070	N022		720
YU033816	02	Pharmakon 1600	Microsource	1500283	313-06-4	ESTRADIOL CYPIONATE	DEPO	estrogen, semisynthetic	GUO COV2 FRAMESHIFT	20200505_G10X	5.67259	-10.9738	140.935	115.905	A18070	O021		721
YU226630	01	Pharmakon 1600	Microsource	1500524	6119-70-6, 804-63-7 [anhydrous], 130-95-	QUININE SULFATE	QUALAQUIN	antimalarial, skeletal muscle relaxant, Cinchona spp	GUO COV2 FRAMESHIFT	20200505_G10X	5.65302	-10.936	188.506	105.673	A18070	H017		722
YU226695	01	Pharmakon 1600	Microsource	1501117	2753-45-9, 3625-06-7 [mebeverine]	MEBEVERINE HYDROCHLORIDE	mebeverine	muscle relaxant (smooth), synthetic; CSAG-144	GUO COV2 FRAMESHIFT	20200505_G10X	5.594	-10.8218	136.477	114.069	A18070	P022		723
YU226667	01	Pharmakon 1600	Microsource	1500443	912-60-7, 128-62-1 [noscapine]	NOSCAPINE HYDROCHLORIDE	TUSACAPINE	antitussive, Corydalis cava and Papaver spp	GUO COV2 FRAMESHIFT	20200505_G10X	5.54593	-10.7288	169.096	117.308	A18070	F018		724
YU227073	01	Pharmakon 1600	Microsource	2300062	80-77-3	CHLORMEZANONE	chlormezanone	DB01178	GUO COV2 FRAMESHIFT	20200505_G10X	4.66313	-10.7105	132.301	98.021	A18072	N021		725
YU034163	03	Pharmakon 1600	Microsource	1501016	43210-67-9	FENBENDAZOLE	fenbendazole	anthelmintic, synthetic; Hoe-881V	GUO COV2 FRAMESHIFT	20200505_G10X	5.85272	-10.6483	25.0457	98.55	A18069	M011		726
YU226631	01	Pharmakon 1600	Microsource	1502008	52214-84-3	CIPROFIBRATE	ciprofibrate	antihyperlipidemic, synthetic; WIN-35833	GUO COV2 FRAMESHIFT	20200505_G10X	5.48915	-10.6189	196.854	120.086	A18070	H019		727
YU226548	01	Pharmakon 1600	Microsource	1500242	1642-54-2, 90-89-1 [diethylcarbamazine]	DIETHYLCARBAMAZINE CITRATE	diethylcarbamazine	anthelmintic, synthetic	GUO COV2 FRAMESHIFT	20200505_G10X	5.48332	-10.6077	183.369	114.148	A18070	I021		728
YU226539	01	Pharmakon 1600	Microsource	1500231	55812-90-3, 1177-87-3 [anhydrous]	DEXAMETHASONE ACETATE	DECADRON	glucocorticoid, antiinflammatory, semisynthetic	GUO COV2 FRAMESHIFT	20200505_G10X	5.45515	-10.5532	167.812	110.639	A18070	G019		729
YU227050	01	Pharmakon 1600	Microsource	1502393	206184-49-8	TENOFOVIR	tenofovir	antiviral, RT inhibitor, synthetic; GS-1278	GUO COV2 FRAMESHIFT	20200505_G10X	4.57993	-10.5194	151.009	102.704	A18072	H021		730
YU220920	02	Pharmakon 1600	Microsource	2300242	27833-64-3, 1977-10-2 [loxapine]	LOXAPINE SUCCINATE	LOXAPINE	antipsychotic, synthetic; CL-71563	GUO COV2 FRAMESHIFT	20200505_G10X	5.41713	-10.4796	151.997	130.874	A18070	N020		731
YU034159	03	Pharmakon 1600	Microsource	1501008	36330-85-5	FENBUFEN	fenbufen	antiinflammatory, synthetic; CL-82204	GUO COV2 FRAMESHIFT	20200505_G10X	5.40193	-10.4502	124.515	126.764	A18070	P020		732
YU226678	01	Pharmakon 1600	Microsource	1500687	118-08-1	HYDRASTINE (1R, 9S)		antihypertensive, sedative, antibacterial, Corydalis spp	GUO COV2 FRAMESHIFT	20200505_G10X	5.39801	-10.4426	174.141	104.828	A18070	J016		733
YU226605	01	Pharmakon 1600	Microsource	1500427	1405-10-3, 1404-04-2 [neomycin]	NEOMYCIN SULFATE	neomycin	antibacterial, Streptomyces fradiae	GUO COV2 FRAMESHIFT	20200505_G10X	5.38487	-10.4172	87.3825	98.7942	A18070	O014		734
YU033857	02	Pharmakon 1600	Microsource	1500335	58-93-5	HYDROCHLOROTHIAZIDE	hydrochlorothiazide	diuretic, semisynthetic	GUO COV2 FRAMESHIFT	20200505_G10X	5.3232	-10.2979	171.701	114.837	A18070	G020		735
YU226683	01	Pharmakon 1600	Microsource	1500813	51333-22-3 [11(gr b), 16(gr a)] 51372-29	BUDESONIDE	PULMICORT	antiinflammatory, semisynthetic	GUO COV2 FRAMESHIFT	20200505_G10X	5.31922	-10.2902	141.393	125.77	A18070	L020		736
YU225022	02	Pharmakon 1600	Microsource	1500510	58-33-3, 60-87-7 [promethazine]	PROMETHAZINE HYDROCHLORIDE	promethazine	antihistaminic, synthetic; RP-3277	GUO COV2 FRAMESHIFT	20200505_G10X	4.44942	-10.2196	165.745	104.686	A18072	K022		737
YU040061	03	Pharmakon 1600	Microsource	1506171	92-94-2	PHENOTHIAZINE	phenothiazine	anthelmintic, synthetic	GUO COV2 FRAMESHIFT	20200505_G10X	4.44025	-10.1985	85.5775	88.0845	A18072	P016		738
YU226597	01	Pharmakon 1600	Microsource	1500379	71-58-9, 520-85-4 [medroxyprogesterone]	MEDROXYPROGESTERONE ACETATE	PROVERA	contraceptive, semisynthetic; NSC-26386	GUO COV2 FRAMESHIFT	20200505_G10X	5.22266	-10.1034	164.308	116.545	A18070	M016		739
YU033991	02	Pharmakon 1600	Microsource	1500527	108-46-3	RESORCINOL		keratolytic, antiseborheic, coal tar	GUO COV2 FRAMESHIFT	20200505_G10X	4.38757	-10.0775	167.523	110.075	A18072	F022		740
YU033851	02	Pharmakon 1600	Microsource	1500328	70-30-4	HEXACHLOROPHENE	hexachlorophene	antiinfective (topical), synthetic	GUO COV2 FRAMESHIFT	20200505_G10X	5.20135	-10.0622	73.8614	27.2303	A18070	G008		741
YU226558	01	Pharmakon 1600	Microsource	1500268	536-43-6, 586-60-7 [dyclonine]	DYCLONINE HYDROCHLORIDE	DYCLONE	anesthetic (topical), synthetic	GUO COV2 FRAMESHIFT	20200505_G10X	5.16242	-9.98686	174.747	113.895	A18070	M021		742
YU226546	01	Pharmakon 1600	Microsource	1500240	67-92-5, 77-19-0 [dicyclomine]	DICYCLOMINE HYDROCHLORIDE	dicycloverine	anticholinergic, synthetic	GUO COV2 FRAMESHIFT	20200505_G10X	5.13198	-9.92797	131.046	105.695	A18070	I017		743
YU033864	02	Pharmakon 1600	Microsource	1500346	101-31-5	HYOSCYAMINE	LEVSIN	anticholinergic, analgesic, Atropa, Datura and Hyoscyamus spp	GUO COV2 FRAMESHIFT	20200505_G10X	5.11712	-9.89924	207.623	105.528	A18070	I016		744
YU226625	01	Pharmakon 1600	Microsource	1503740	25013-16-5	BUTYLATED HYDROXYANISOLE		antioxidant, synthetic	GUO COV2 FRAMESHIFT	20200505_G10X	5.10219	-9.87034	166.913	109.043	A18070	F019		745
YU155566	02	Pharmakon 1600	Microsource	1500807	73-24-5	ADENINE	LEUCO-4	Vitamin B4, widespread in nature	GUO COV2 FRAMESHIFT	20200505_G10X	5.09501	-9.85645	113.434	93.9478	A18070	L014		746
YU226538	01	Pharmakon 1600	Microsource	1500230	50-02-2	DEXAMETHASONE	dexamethasone	glucocorticoid, semisynthetic	GUO COV2 FRAMESHIFT	20200505_G10X	5.09407	-9.85465	184.378	114.658	A18070	G017		747
YU039464	05	Pharmakon 1600	Microsource	1500256	147-24-0	DIPHENHYDRAMINE HYDROCHLORIDE	diphenhydramine	antihistaminic, synthetic	GUO COV2 FRAMESHIFT	20200505_G10X	5.08917	-9.84515	143.76	129.671	A18070	K021		748
YU033972	02	Pharmakon 1600	Microsource	1500501	125-33-7	PRIMIDONE	primidone	anticonvulsant, synthetic	GUO COV2 FRAMESHIFT	20200505_G10X	5.07745	-9.82249	179.553	109.552	A18070	D021		749
YU224968	02	Pharmakon 1600	Microsource	1500538	22189-32-8, 21736-83-4 [anhydrous], 1695	SPECTINOMYCIN HYDROCHLORIDE	TROBICIN	antibacterial, Streptomyces spectabilis; CHX-3101; M-141, U-18409AE	GUO COV2 FRAMESHIFT	20200505_G10X	5.06192	-9.79245	195.918	112.554	A18070	J017		750
YU225158	02	Pharmakon 1600	Microsource	1504567	115007-34-6	MYCOPHENOLATE MOFETIL	CELLCEPT	immune suppressant, antineoplastic, antiviral, semisynthtic; RS-61443	GUO COV2 FRAMESHIFT	20200505_G10X	4.2171	-9.68601	109.204	165.898	A18072	M013		751
YU034029	05	Pharmakon 1600	Microsource	1500581	64-77-7	TOLBUTAMIDE	tolbutamide	antidiabetic, synthetic; D-860, U-2043	GUO COV2 FRAMESHIFT	20200505_G10X	4.97085	-9.61627	42.2694	107.551	A18070	P017		752
YU227178	01	Pharmakon 1600	Microsource	1503733	3689-76-7	CHLORMIDAZOLE	chlormidazole	antifungal, synthetic	GUO COV2 FRAMESHIFT	20200505_G10X	5.19245	-9.60366	58.4448	102.606	A18073	M003		753
YU034077	03	Pharmakon 1600	Microsource	1500648	123-99-9	AZELAIC ACID	azelaic acid	antiacne, antiproliferative agent, rancid fats and Lycopodium spp	GUO COV2 FRAMESHIFT	20200505_G10X	4.94953	-9.57503	189.442	115.332	A18070	F020		754
YU226599	01	Pharmakon 1600	Microsource	1500655	302-27-2	ACONITINE		anesthetic (gastric), antipyretic, and cardiotoxin, Aconitum spp	GUO COV2 FRAMESHIFT	20200505_G10X	4.94605	-9.56829	161.629	124.997	A18070	M020		755
YU033872	03	Pharmakon 1600	Microsource	1500355	54-85-3	ISONIAZID	isoniazid	antibacterial, tuberculostatic, synthetic	GUO COV2 FRAMESHIFT	20200505_G10X	4.87221	-9.42544	176.141	99.7936	A18070	K014		756
YU039615	03	Pharmakon 1600	Microsource	1505200	86541-74-4	BENAZEPRIL HYDROCHLORIDE	LOTENSIN	ACE inhibitor, antihypertensive, synthetic	GUO COV2 FRAMESHIFT	20200505_G10X	4.03144	-9.25958	173.936	109.909	A18072	P019		757
YU033961	03	Pharmakon 1600	Microsource	1500488	13523-86-9	PINDOLOL	pindolol	antihypertensive, antianginal, antiarrhythmic, antiglaucoma, synthetic; LB-46	GUO COV2 FRAMESHIFT	20200505_G10X	4.74644	-9.18213	114.718	109.935	A18070	B019		758
YU226694	01	Pharmakon 1600	Microsource	1501007	13392-18-2	FENOTEROL HYDROBROMIDE	fenoterol	betaadrenergic agonist, synthetic; TH-1165a	GUO COV2 FRAMESHIFT	20200505_G10X	4.73777	-9.16536	124.974	108.339	A18070	P018		759
YU226552	01	Pharmakon 1600	Microsource	1500249	5490-27-7, 128-46-1 [dihydrostreptomycin	DIHYDROSTREPTOMYCIN SULFATE		antibacterial, tuberculostatic, Streptomyces humidus	GUO COV2 FRAMESHIFT	20200505_G10X	4.71766	-9.12647	201.183	109.06	A18070	K013		760
YU155512	02	Pharmakon 1600	Microsource	1500459	61-25-6, 58-74-2 [papaverine]	PAPAVERINE HYDROCHLORIDE	PAVABID	muscle relaxant (smooth), cerebral vasodilator, Papaver somniferum, Rauwolfia serpentina	GUO COV2 FRAMESHIFT	20200505_G10X	3.96837	-9.11471	129.047	94.5841	A18072	M018		761
YU033636	03	Pharmakon 1600	Microsource	1500130	50-78-2	ASPIRIN	ACYLPIRIN	analgesic, antipyretic, antiinflammatory, synthetic	GUO COV2 FRAMESHIFT	20200505_G10X	3.95913	-9.09349	153.033	112.712	A18072	D020		762
YU226751	01	Pharmakon 1600	Microsource	1503253	1320-44-1, 25155-18-4 [anhydrous]	METHYLBENZETHONIUM CHLORIDE	methylbenzethonium chloride	antiinfective, synthetic	GUO COV2 FRAMESHIFT	20200505_G10X	4.8536	-9.07488	142.438	118.111	A18071	A020		763
YU034009	02	Pharmakon 1600	Microsource	1500550	723-46-6	SULFAMETHOXAZOLE	sulfamethoxazole	antibacterial, antipneumocystis, synthetic; Ro-4-2130	GUO COV2 FRAMESHIFT	20200505_G10X	4.67688	-9.04757	159.721	123.647	A18070	L017		764
YU226977	01	Pharmakon 1600	Microsource	1502338	110871-86-8	SPARFLOXACIN	sparfloxacin	antibacterial, synthetic; CI-978, AT-4140	GUO COV2 FRAMESHIFT	20200505_G10X	3.93473	-9.03745	153.052	109.2	A18072	C020		765
YU226813	01	Pharmakon 1600	Microsource	1505202	111470-99-6	AMLODIPINE BESYLATE	amlodipine	Ca channel blocker, synthetic	GUO COV2 FRAMESHIFT	20200505_G10X	4.81684	-9.00615	435.654	107.687	A18071	H021		766
YU034493	02	Pharmakon 1600	Microsource	1500767	94-25-7	BUTAMBEN	BUTESIN	anesthetic (local); inhibitor of DRG IA/Kv4.2 current, synthetic	GUO COV2 FRAMESHIFT	20200505_G10X	4.62986	-8.9566	114.186	123.209	A18070	J022		767
YU226875	01	Pharmakon 1600	Microsource	1502371	78613-38-4, 78613-35-1(base)	AMOROLFINE HYDROCHLORIDE	amorolfine	antimycotic, synthetic; RO-14-4767	GUO COV2 FRAMESHIFT	20200505_G10X	4.78727	-8.95087	274.671	88.0854	A18071	H022		768
YU226958	01	Pharmakon 1600	Microsource	1502553	5588-21-6	CINTRIAMIDE		antipsychotic, Alstonia lenorrmandii	GUO COV2 FRAMESHIFT	20200505_G10X	3.88846	-8.93117	110.244	88.8602	A18072	O013		769
YU033674	02	Pharmakon 1600	Microsource	1500101	103-90-2	ACETAMINOPHEN	paracetamol	analgesic, antipyretic, synthetic	GUO COV2 FRAMESHIFT	20200505_G10X	3.8801	-8.91198	127.61	99.9001	A18072	D018		770
YU034032	02	Pharmakon 1600	Microsource	1500585	102-76-1	TRIACETIN	triacetin	antifungal (topical), synthetic	GUO COV2 FRAMESHIFT	20200505_G10X	4.59099	-8.88142	86.9238	113.01	A18070	P021		771
YU226638	01	Pharmakon 1600	Microsource	1500539	52-01-7	SPIRONOLACTONE	spironolactone	diuretic, aldosterone antagonist, synthetic; SC-9420	GUO COV2 FRAMESHIFT	20200505_G10X	4.58904	-8.87765	182.892	101.136	A18070	J019		772
YU227131	01	Pharmakon 1600	Microsource	1503234	57-57-8	PROPIOLACTONE	propiolactone	antiinfective, synthetic; NSC-21626	GUO COV2 FRAMESHIFT	20200505_G10X	3.84764	-8.83741	161.564	118.086	A18072	P022		773
YU226913	01	Pharmakon 1600	Microsource	1505726	638-94-8	DESONIDE	DESOWEN	antiinflammatory, glucocorticoid, semisynthetic; D-2083	GUO COV2 FRAMESHIFT	20200505_G10X	3.84605	-8.83378	123.732	129.29	A18072	A021		774
YU226889	01	Pharmakon 1600	Microsource	1505872	64228-81-5	ATRACURIUM BESYLATE	atracurium besilate	DB00732 (Besylate)	GUO COV2 FRAMESHIFT	20200505_G10X	4.71408	-8.81402	345.752	92.8417	A18071	L022		775
YU224113	03	Pharmakon 1600	Microsource	2300241	34552-83-5, 53179-11-6 [loperamide]	LOPERAMIDE HYDROCHLORIDE	loperamide	Ca channel blocker, synthetic; R-18553	GUO COV2 FRAMESHIFT	20200505_G10X	4.83875	-8.80355	342.85	83.7861	A18069	N019		776
YU225098	02	Pharmakon 1600	Microsource	1500685	5786-21-0	CLOZAPINE	CLOZARIL	antipsychotic, synthetic; HF-1854	GUO COV2 FRAMESHIFT	20200505_G10X	3.82851	-8.79348	135.971	92.8042	A18072	O019		777
YU039764	03	Pharmakon 1600	Microsource	1500668	34580-14-8, 34580-13-7 [ketotifen]	KETOTIFEN FUMARATE	ketotifen	antiasthmatic, synthetic; HC-20511	GUO COV2 FRAMESHIFT	20200505_G10X	4.54465	-8.79177	185.057	120.593	A18070	H014		778
YU226992	01	Pharmakon 1600	Microsource	1505386	164656-23-9	DUTASTERIDE	dutasteride	5-alpha-reductase inhibitor, synthetic; GI-198745, GG-745	GUO COV2 FRAMESHIFT	20200505_G10X	3.8192	-8.77209	210.766	93.5989	A18072	G020		779
YU226614	01	Pharmakon 1600	Microsource	1500489	59703-84-3, 66258-76-2 [piperacillin], 6	PIPERACILLIN SODIUM	PIPRACIL	antibacterial, semisynthetic; T-1220, CL-227193	GUO COV2 FRAMESHIFT	20200505_G10X	4.51036	-8.72544	99.5459	119.578	A18070	B021		780
YU155538	02	Pharmakon 1600	Microsource	1500873	94-62-2	PIPERINE		analeptic, antibacterial, black pepper (Piper nigrum L.)	GUO COV2 FRAMESHIFT	20200505_G10X	4.50838	-8.7216	158.4	128.298	A18070	N018		781
YU227273	01	Pharmakon 1600	Microsource	1601000	73573-88-3	MEVASTATIN	mevastatin	antihyperlipidemic, HMGCoA reductase inhibitor, Penicillium brevicompactum; Compactin; CS-500, ML-236B	GUO COV2 FRAMESHIFT	20200505_G10X	4.71357	-8.71795	61.74	68.1874	A18073	N021		782
YU226584	01	Pharmakon 1600	Microsource	1500334	304-20-1, 86-54-4 [hydralazine]	HYDRALAZINE HYDROCHLORIDE	hydralazine	antihypertensive, semisynthetic	GUO COV2 FRAMESHIFT	20200505_G10X	4.50361	-8.71238	143.833	104.246	A18070	G018		783
YU226661	01	Pharmakon 1600	Microsource	1500606	1069-66-5, 99-66-1 [valproic acid]	VALPROATE SODIUM	valproic acid	anticonvulsant, synthetic; Abbott-44090	GUO COV2 FRAMESHIFT	20200505_G10X	4.50353	-8.71221	143.98	103.671	A18070	D020		784
YU039738	04	Pharmakon 1600	Microsource	1505971	117976-90-6	BENZBROMARONE	benzbromarone	uricosuric, synthetic; MJ-10061, L-2214	GUO COV2 FRAMESHIFT	20200505_G10X	3.78538	-8.69442	143.897	90.5398	A18072	E017		785
YU226590	01	Pharmakon 1600	Microsource	1500356	71-81-8, 7492-32-2 [isopropamide]	ISOPROPAMIDE IODIDE	isopropamide iodide	anticholinergic, synthetic	GUO COV2 FRAMESHIFT	20200505_G10X	4.49381	-8.69341	153.942	109.4	A18070	K016		786
YU225054	02	Pharmakon 1600	Microsource	1504210	95233-18-4	ATOVAQUONE	MEPRON	antipneumocystic, antimalarial, synthetic	GUO COV2 FRAMESHIFT	20200505_G10X	3.78478	-8.69304	166.71	96.4448	A18072	I017		787
YU227020	01	Pharmakon 1600	Microsource	1501104	3963-95-9, 914-00-1 [methacycline]	METHACYCLINE HYDROCHLORIDE	RONDOMYCIN	antibacterial, semisynthetic	GUO COV2 FRAMESHIFT	20200505_G10X	3.7754	-8.67151	122.918	86.6116	A18072	O012		788
YU226526	01	Pharmakon 1600	Microsource	1500205	64-86-8	COLCHICINE		antimitotic, antigout agent, Colchicum autumnale	GUO COV2 FRAMESHIFT	20200505_G10X	4.48176	-8.67011	11.8883	136.551	A18070	C019		789
YU039454	04	Pharmakon 1600	Microsource	1500215	68-41-7	CYCLOSERINE (D)	cycloserine	antibacterial (tuberculostatic), Streptomyces spp	GUO COV2 FRAMESHIFT	20200505_G10X	4.48153	-8.66967	160.859	100.792	A18070	E017		790
YU226933	01	Pharmakon 1600	Microsource	1500216	427-51-0	CYPROTERONE ACETATE	ANDROCUR	antiandrogen, synthetic	GUO COV2 FRAMESHIFT	20200505_G10X	3.72664	-8.5595	132.774	87.5545	A18072	G017		791
YU226527	01	Pharmakon 1600	Microsource	1500206	8068-28-8	COLISTIMETHATE SODIUM	colistimethate sodium	DB01111	GUO COV2 FRAMESHIFT	20200505_G10X	4.41144	-8.53408	186.121	112.679	A18070	C021		792
YU224130	02	Pharmakon 1600	Microsource	1500691	73-05-2, 50-60-2 [phentolamine]	PHENTOLAMINE HYDROCHLORIDE	phentolamine	antihypertensive, synthetic	GUO COV2 FRAMESHIFT	20200505_G10X	4.40138	-8.51461	172.252	108.834	A18070	J020		793
YU039460	04	Pharmakon 1600	Microsource	1500373	10347-81-6, 10262-69-8 (maprotiline)	MAPROTILINE HYDROCHLORIDE	maprotiline	antidepressant, synthetic; Ba-34276	GUO COV2 FRAMESHIFT	20200505_G10X	3.67463	-8.44004	208.628	112.997	A18072	D017		794
YU226657	01	Pharmakon 1600	Microsource	1500596	3902-71-4	TRIOXSALEN	trioxysalen	melanizing agent, antipsoriatic, synthetic; NSC-71047	GUO COV2 FRAMESHIFT	20200505_G10X	4.34062	-8.39706	134.66	130.319	A18070	B022		795
YU226999	01	Pharmakon 1600	Microsource	1300028	69-65-8	MANNITOL	OSMITROL	diuretic, sweetener, diagnostic aid, manna and seaweeds; exudates of olive and plane trees	GUO COV2 FRAMESHIFT	20200505_G10X	3.64695	-8.37648	144.653	96.2779	A18072	I022		796
YU226361	01	Pharmakon 1600	Microsource	1500442	894-71-3, 72-69-5 [nortriptyline]	NORTRIPTYLINE HYDROCHLORIDE	nortriptyline	antidepressant, synthetic; 38489	GUO COV2 FRAMESHIFT	20200505_G10X	4.60371	-8.37592	309.568	133.373	A18069	I021		797
YU033795	02	Pharmakon 1600	Microsource	1500253	695-53-4	DIMETHADIONE	dimethadione	anticonvulsant, synthetic; BAX-1400Z, AC-1198, DMO	GUO COV2 FRAMESHIFT	20200505_G10X	4.29438	-8.30762	97.8214	104.748	A18070	K017		798
YU034049	02	Pharmakon 1600	Microsource	1500604	57-13-6	UREA	UREAPHIL	diuretic, synthetic	GUO COV2 FRAMESHIFT	20200505_G10X	4.26068	-8.24242	152.456	110.494	A18070	D016		799
YU034497	03	Pharmakon 1600	Microsource	1503903	54965-21-8	ALBENDAZOLE	albendazole	anthelmintic, synthetic; SKF-62979	GUO COV2 FRAMESHIFT	20200505_G10X	4.25074	-8.22319	20.0156	74.9289	A18070	F010		800
YU226747	01	Pharmakon 1600	Microsource	1503875	68890-66-4	PIROCTONE OLAMINE	OCTOPIROX	antiseborrheic, synthetic	GUO COV2 FRAMESHIFT	20200505_G10X	4.39605	-8.21939	63.6942	36.4597	A18071	A012		801
YU033926	02	Pharmakon 1600	Microsource	1500435	121-81-3	NITROMIDE		antibacterial, coccidiostat, synthetic; NSC-60719	GUO COV2 FRAMESHIFT	20200505_G10X	4.23211	-8.18716	136.77	118.417	A18070	O016		802
YU227138	01	Pharmakon 1600	Microsource	1505168	1837-57-6; 6402-23-9 (hydrate)	ETHACRIDINE LACTATE	RIVANOL	antiseptic, abortifaceant, synthetic	GUO COV2 FRAMESHIFT	20200505_G10X	4.39507	-8.12886	123.48	87.092	A18073	C003		803
YU227090	01	Pharmakon 1600	Microsource	1500260	13463-41-7	PYRITHIONE ZINC	ZINC OMADINE	antibacterial, antifungal, antiseborrheic, synthetic	GUO COV2 FRAMESHIFT	20200505_G10X	3.51527	-8.07402	82.078	70.2594	A18072	F008		804
YU226598	01	Pharmakon 1600	Microsource	1500395	7246-14-2, 132-92-3 [anhydrous], 61-32-5	METHICILLIN SODIUM	STAPHCILLIN	antibacterial, semisynthetic; BRL-1241, SQ-16123, X-1497	GUO COV2 FRAMESHIFT	20200505_G10X	4.16609	-8.05942	149.447	105.752	A18070	M018		805
YU033844	03	Pharmakon 1600	Microsource	1500321	93-14-1	GUAIFENESIN	guaifenesin	expectorant, synthetic	GUO COV2 FRAMESHIFT	20200505_G10X	4.16444	-8.05624	111.563	106.124	A18070	E016		806
YU039663	04	Pharmakon 1600	Microsource	1502385	165800-03-3	LINEZOLID	linezolid	antibacterial, synthetic; U-100766	GUO COV2 FRAMESHIFT	20200505_G10X	3.49043	-8.01698	205.81	102.416	A18072	H019		807
YU227114	01	Pharmakon 1600	Microsource	1505765	52-68-6	TRICHLORFON	metrifonate	anthelmintic, synthetic; Bayer-L-1359, DETF	GUO COV2 FRAMESHIFT	20200505_G10X	3.47519	-7.98196	167.447	100.282	A18072	L022		808
YU226622	01	Pharmakon 1600	Microsource	1500509	53-60-1, 58-40-2 [promazine]	PROMAZINE HYDROCHLORIDE	promazine	antipsychotic, synthetic; RP-3276, Wy-1094, A-145	GUO COV2 FRAMESHIFT	20200505_G10X	4.10836	-7.94776	145.723	113.57	A18070	F013		809
YU226717	01	Pharmakon 1600	Microsource	1503007	590-46-5, 141-58-2 [replaced], 107-43-7	BETAINE HYDROCHLORIDE	CYSTADANE	antiarteriosclerotic, hypolipaemic, hepatoprotectant, widespread in fungi and plants	GUO COV2 FRAMESHIFT	20200505_G10X	4.23936	-7.92642	413.615	95.3141	A18071	G021		810
YU033812	02	Pharmakon 1600	Microsource	1500279	1264-62-6, 114-07-8 [erythromycin]	ERYTHROMYCIN ETHYLSUCCINATE	ERYPED	antibacterial, semisynthetic	GUO COV2 FRAMESHIFT	20200505_G10X	4.0704	-7.87432	173.958	120.457	A18070	O017		811
YU226976	01	Pharmakon 1600	Microsource	1502031	66309-69-1, 61622-34-2 [cefotiam]	CEFOXITIN SODIUM	MEFOXIN	antibacterial, semisynthetic	GUO COV2 FRAMESHIFT	20200505_G10X	3.41325	-7.83969	146.885	101.47	A18072	C018		812
YU226606	01	Pharmakon 1600	Microsource	1500450	1199-18-4	OXIDOPAMINE HYDROCHLORIDE	oxidopamine	adrenergic agonist (opthalmic), synthetic	GUO COV2 FRAMESHIFT	20200505_G10X	4.0521	-7.83892	133.486	111.269	A18070	O018		813
YU226666	01	Pharmakon 1600	Microsource	1506176	1937-19-5	PIMAGEDINE HYDROCHLORIDE		glycosylation inhibitor, synthetic; GER-11	GUO COV2 FRAMESHIFT	20200505_G10X	4.05076	-7.83633	168.16	107.16	A18070	F016		814
YU226547	01	Pharmakon 1600	Microsource	1500241	84-17-3, 13029-44-2 [//E,E//]	DIENESTROL	dienestrol	estrogen, synthetic	GUO COV2 FRAMESHIFT	20200505_G10X	4.0468	-7.82867	163.207	113.211	A18070	I019		815
YU226924	01	Pharmakon 1600	Microsource	1505991	541-22-0	DECAMETHONIUM BROMIDE	decamethonium bromide	neuromuscular blocker, synthetic	GUO COV2 FRAMESHIFT	20200505_G10X	3.40191	-7.81365	123.486	89.7783	A18072	E015		816
YU226677	01	Pharmakon 1600	Microsource	2300214	33286-22-5, 42399-41-7 [diltiazem]	DILTIAZEM HYDROCHLORIDE	diltiazem	Ca channel blocker, coronary vasodilator, synthetic; RG-83606	GUO COV2 FRAMESHIFT	20200505_G10X	4.01828	-7.77349	153.777	101.715	A18070	J014		817
YU033815	02	Pharmakon 1600	Microsource	1500282	50-28-2	ESTRADIOL	estradiol	estrogen, pregnancy urine	GUO COV2 FRAMESHIFT	20200505_G10X	3.9884	-7.71568	154.658	125.458	A18070	O019		818
YU226582	01	Pharmakon 1600	Microsource	1500332	51-56-9, 87-00-3 [homatropine]	HOMATROPINE HYDROBROMIDE	ISOPTO	anticholinergic (opthalmic), semisynthetic	GUO COV2 FRAMESHIFT	20200505_G10X	3.98192	-7.70314	162.803	102.604	A18070	G014		819
YU226604	01	Pharmakon 1600	Microsource	1500413	22832-87-7, 22916-47-8 [miconazole]	MICONAZOLE NITRATE	miconazole	antifungal (topical), synthetic	GUO COV2 FRAMESHIFT	20200505_G10X	3.96977	-7.67965	115.837	112.626	A18070	O012		820
YU226579	01	Pharmakon 1600	Microsource	1500322	23256-50-0	GUANABENZ ACETATE	WYTENSIN	antihypertensive, synthetic; WY-8678	GUO COV2 FRAMESHIFT	20200505_G10X	3.94529	-7.63229	200.083	104.2	A18070	E018		821
YU226562	01	Pharmakon 1600	Microsource	1500276	50-14-6	ERGOCALCIFEROL	DRISDOL	antirachitic vitamin; LD50 (rat) 56 mg/kg po , irradiation of ergosterol	GUO COV2 FRAMESHIFT	20200505_G10X	3.91909	-7.58161	133.486	103.439	A18070	O013		822
YU226975	01	Pharmakon 1600	Microsource	1502336	112665-43-7	SERATRODAST	seratrodast	Thx-antagonist, antiasthmatic, antiinflammatory, synthetic; AA-2414, A-73001	GUO COV2 FRAMESHIFT	20200505_G10X	3.26664	-7.50297	136.822	102.791	A18072	C016		823
YU226596	01	Pharmakon 1600	Microsource	1500383	76-90-4, 25990-43-6 [mepenzolate]	MEPENZOLATE BROMIDE	mepenzolate bromide	anticholinergic, synthetic	GUO COV2 FRAMESHIFT	20200505_G10X	3.85395	-7.45558	127.836	122.586	A18070	M014		824
YU034432	03	Pharmakon 1600	Microsource	1503373	20559-55-1	OXIBENDAZOLE	oxibendazole	anthelmintic, synthetic; SK&F-30310	GUO COV2 FRAMESHIFT	20200505_G10X	3.97734	-7.43652	52.7344	107.874	A18071	G004		825
YU226983	01	Pharmakon 1600	Microsource	1502365	107007-99-8	GRANISETRON HYDROCHLORIDE	KYTRIL	antiemetic, synthetic; BRL-43694A	GUO COV2 FRAMESHIFT	20200505_G10X	3.22739	-7.4128	142.686	101.298	A18072	E018		826
YU227304	01	Pharmakon 1600	Microsource	1504191	51-03-6	PIPERONYL BUTOXIDE	BUTACIDE	insecticide synergist, synthetic; ENT-14250	GUO COV2 FRAMESHIFT	20200505_G10X	4.00346	-7.40457	339.913	95.562	A18073	F022		827
YU226617	01	Pharmakon 1600	Microsource	1500497	52-21-1	PREDNISOLONE ACETATE	METICOTOLONE	glucocorticoid, semisynthetic	GUO COV2 FRAMESHIFT	20200505_G10X	3.82575	-7.40103	202.853	122.53	A18070	D015		828
YU227320	01	Pharmakon 1600	Microsource	1506172	2444-46-4	NONIVAMIDE	nonivamide	analgesic (topical), depletes Substance P, Capsicum spp; synthetic	GUO COV2 FRAMESHIFT	20200505_G10X	3.99791	-7.3943	419.64	97.0299	A18073	L022		829
YU034350	03	Pharmakon 1600	Microsource	1503078	72432-10-1	ANIRACETAM	aniracetam	cognitive enhancer, synthetic; Ro-13-5057	GUO COV2 FRAMESHIFT	20200505_G10X	4.06252	-7.39129	309.009	88.949	A18069	F021		830
YU226722	01	Pharmakon 1600	Microsource	1503076	82586-55-8, 85441-61-8 [quinapril]	QUINAPRIL HYDROCHLORIDE	quinapril	antihypertensive, ACE inhibitor, synthetic; CI-906	GUO COV2 FRAMESHIFT	20200505_G10X	3.93824	-7.36342	396.461	94.4934	A18071	I019		831
YU227015	01	Pharmakon 1600	Microsource	1500462	306-07-0, 555-57-7 [pargyline]	PARGYLINE HYDROCHLORIDE	pargyline	antihypertensive, synthetic; A-19120, MO-911	GUO COV2 FRAMESHIFT	20200505_G10X	3.20219	-7.35493	153.828	101.863	A18072	M020		832
YU226934	01	Pharmakon 1600	Microsource	1504144	62013-04-1	DIRITHROMYCIN	dirithromycin	DB00954	GUO COV2 FRAMESHIFT	20200505_G10X	3.19811	-7.34556	190.071	101.308	A18072	G019		833
YU227099	01	Pharmakon 1600	Microsource	1500822	4845-99-2, 357-57-3 [brucine]	BRUCINE		central stimulant, Strychnos nux-vomica	GUO COV2 FRAMESHIFT	20200505_G10X	3.1869	-7.3198	215.911	100.386	A18072	H018		834
YU227016	01	Pharmakon 1600	Microsource	1505424	59-06-3	ETHOPABATE		folate metabolic inhibitor, coccidiostat, synthetic	GUO COV2 FRAMESHIFT	20200505_G10X	3.18481	-7.31501	154.13	92.6791	A18072	M022		835
YU227057	01	Pharmakon 1600	Microsource	1506161	107-41-5	HEXYLENE GLYCOL		humectant, synthetic; PC-1	GUO COV2 FRAMESHIFT	20200505_G10X	3.183	-7.31085	159.521	91.5916	A18072	J017		836
YU155494	02	Pharmakon 1600	Microsource	1500224	138-14-7, 70-51-9 [deferoxamine]	DEFEROXAMINE MESYLATE	deferoxamine	chelating agent (Fe & Al), Strptomyces pilosus; BA-33112	GUO COV2 FRAMESHIFT	20200505_G10X	3.77009	-7.29336	175.334	109.349	A18070	G021		837
YU226629	01	Pharmakon 1600	Microsource	1500523	7054-25-3, 6591-63-5 [quinidine sulfate]	QUINIDINE GLUCONATE	DURAQUIN	antiarrhythmic, antimalarial, Cinchona spp	GUO COV2 FRAMESHIFT	20200505_G10X	3.76767	-7.28868	179.26	97.271	A18070	H015		838
YU221228	03	Pharmakon 1600	Microsource	1300040	1716-12-7	SODIUM PHENYLBUTYRATE	BUPHENYL	antihyperammonemic,antineoplastic, synthetic	GUO COV2 FRAMESHIFT	20200505_G10X	3.15886	-7.25539	175.789	103.882	A18072	O021		839
YU226990	01	Pharmakon 1600	Microsource	1500665	34381-68-5, 37517-30-9 [acebutolol]	ACEBUTOLOL HYDROCHLORIDE	acebutolol	antihypertensive, antianginal, antiarrhythmic, synthetic	GUO COV2 FRAMESHIFT	20200505_G10X	3.15845	-7.25446	167.145	89.1376	A18072	G016		840
YU226650	01	Pharmakon 1600	Microsource	1500580	59-97-2, 59-98-3 [tolazoline]	TOLAZOLINE HYDROCHLORIDE	tolazoline	adrenergic blocker, synthetic	GUO COV2 FRAMESHIFT	20200505_G10X	3.74848	-7.25154	94.409	116.824	A18070	P015		841
YU226655	01	Pharmakon 1600	Microsource	1500592	52-49-3	TRIHEXYPHENIDYL HYDROCHLORIDE	trihexyphenidyl	anticholinergic, antiparkinsonian, synthetic	GUO COV2 FRAMESHIFT	20200505_G10X	3.71848	-7.19352	115.36	112.487	A18070	B016		842
YU034457	02	Pharmakon 1600	Microsource	2300325	17560-51-9	METOLAZONE	metolazone	diuretic, antihypertensive, synthetic; SR-720-22	GUO COV2 FRAMESHIFT	20200505_G10X	3.7163	-7.1893	93.6752	101.15	A18070	O015		843
YU226874	01	Pharmakon 1600	Microsource	1505537	7414-83-7	ETIDRONATE DISODIUM	DIDRONEL	bone resorption inhibitor, synthetic	GUO COV2 FRAMESHIFT	20200505_G10X	3.83343	-7.16745	393.125	102.181	A18071	H020		844
YU221037	02	Pharmakon 1600	Microsource	1504172	59729-33-8	CITALOPRAM HYDROBROMIDE	citalopram	antidepressant, 5HT reuptake inhibitor, synthetic	GUO COV2 FRAMESHIFT	20200505_G10X	3.1089	-7.14065	187.877	120.491	A18072	J018		845
YU226880	01	Pharmakon 1600	Microsource	1505637	87239-81-4	CEFPODOXIME PROXETIL	VANTIN	antibacterial, semisynthetic; U-76252, CS-807	GUO COV2 FRAMESHIFT	20200505_G10X	3.79577	-7.09704	369.975	96.6701	A18071	J020		846
YU226660	01	Pharmakon 1600	Microsource	1500605	128-13-2	URSODIOL	ursodeoxycholic acid	anticholelithogenic; LD50(rat) 890 mg/kg ip, bear bile	GUO COV2 FRAMESHIFT	20200505_G10X	3.65888	-7.07822	152.823	103.095	A18070	D018		847
YU227049	01	Pharmakon 1600	Microsource	1502379	103060-53-3	DAPTOMYCIN (5 millimolar/DMSO)	CUBICIN	antibacterial, synthetic; LY-146032	GUO COV2 FRAMESHIFT	20200505_G10X	3.06889	-7.04877	195.822	94.3878	A18072	H017		848
YU226998	01	Pharmakon 1600	Microsource	1505364	121123-17-9	CEFPROZIL	CEFZIL	antibacterial, semisynthetic; BMY-28100-03-800	GUO COV2 FRAMESHIFT	20200505_G10X	3.06356	-7.03652	191.868	102.518	A18072	I020		849
YU226583	01	Pharmakon 1600	Microsource	1500333	80-49-9, 87-00-3 [homatropine]	HOMATROPINE METHYLBROMIDE	homatropine methylbromide	anticholinergic (opthalmic), semisynthetic	GUO COV2 FRAMESHIFT	20200505_G10X	3.63583	-7.03363	165.72	109.684	A18070	G016		850
YU034157	02	Pharmakon 1600	Microsource	1501005	41340-25-4	ETODOLAC	etodolac	antiinflammatory, synthetic; AY-24234	GUO COV2 FRAMESHIFT	20200505_G10X	3.61638	-6.996	157.483	125.056	A18070	P016		851
YU226679	01	Pharmakon 1600	Microsource	1500689	6108-05-0, 73-78-9 [anhydrous], 137-58-6	LIDOCAINE HYDROCHLORIDE	lidocaine	anesthetic (local), antiarrhythmic, synthetic	GUO COV2 FRAMESHIFT	20200505_G10X	3.60271	-6.96956	174.031	110.983	A18070	J018		852
YU226557	01	Pharmakon 1600	Microsource	1500266	17086-28-1, 564-25-0 [anhydrous]	DOXYCYCLINE HYDROCHLORIDE	PERIOSTAT	antibacterial, semisynthetic; GS-3065	GUO COV2 FRAMESHIFT	20200505_G10X	3.59604	-6.95666	124.387	102.522	A18070	M017		853
YU226537	01	Pharmakon 1600	Microsource	1500227	58-28-6, 50-47-5 [desipramine]	DESIPRAMINE HYDROCHLORIDE	desipramine	antidepressant, synthetic; G-35020, JB-8181, EX-4355,RMI-9384A	GUO COV2 FRAMESHIFT	20200505_G10X	3.59417	-6.95304	219.052	124.983	A18070	G015		854
YU226642	01	Pharmakon 1600	Microsource	1500566	64-75-5, 60-54-8 [tetracycline]	TETRACYCLINE HYDROCHLORIDE	ACHROMYCIN	antibacterial, antiamebic, antirickettsial, Streptomyces spp	GUO COV2 FRAMESHIFT	20200505_G10X	3.58878	-6.94261	130.698	107.197	A18070	N017		855
YU227089	01	Pharmakon 1600	Microsource	1500189	41621-49-2	CICLOPIROX OLAMINE	ciclopirox	antifungal, synthetic; HOE-296	GUO COV2 FRAMESHIFT	20200505_G10X	3.02185	-6.9407	44.775	62.7375	A18072	F004		856
YU033881	02	Pharmakon 1600	Microsource	1500365	829-74-3, 18829-78-2 [replaced]	LEVONORDEFRIN	NEO-COBEFRIN	vasoconstrictor, synthetic	GUO COV2 FRAMESHIFT	20200505_G10X	3.56896	-6.90426	163.06	117.14	A18070	M012		857
YU033796	02	Pharmakon 1600	Microsource	1500255	131-53-3	DIOXYBENZONE	dioxybenzone	ultraviolet screen, synthetic; NSC-56769	GUO COV2 FRAMESHIFT	20200505_G10X	3.54241	-6.85291	187.002	118.871	A18070	K019		858
YU225023	02	Pharmakon 1600	Microsource	1501151	66357-59-3; 66357-35-5	RANITIDINE HYDROCHLORIDE	ZANTAC	H2 antihistamine, synthetic	GUO COV2 FRAMESHIFT	20200505_G10X	2.9636	-6.80692	120.667	95.2176	A18072	B015		859
YU227129	01	Pharmakon 1600	Microsource	1502106	41575-94-4	CARBOPLATIN	PARAPLATIN	antineoplastic, convulsant, PARAPLATIN	GUO COV2 FRAMESHIFT	20200505_G10X	2.94761	-6.7702	92.1225	95.7362	A18072	P012		860
YU226673	01	Pharmakon 1600	Microsource	1500670	5579-84-0, 5638-76-6 [betahistine]	BETAHISTINE HYDROCHLORIDE	betahistine	vasodilator, synthetic	GUO COV2 FRAMESHIFT	20200505_G10X	3.48537	-6.74256	171.738	113.346	A18070	H016		861
YU227228	01	Pharmakon 1600	Microsource	1501000	985-13-7, 486-47-5 [ethaverine]	ETHAVERINE HYDROCHLORIDE	ethaverine	antispasmodic, synthetic	GUO COV2 FRAMESHIFT	20200505_G10X	3.63932	-6.73108	38.6276	79.057	A18073	M004		862
YU226980	01	Pharmakon 1600	Microsource	1502350	54-42-2	IDOXURIDINE	idoxuridine	antiviral, synthetic; Allergan-211, SK&F-14287	GUO COV2 FRAMESHIFT	20200505_G10X	2.92328	-6.71431	214.663	92.8945	A18072	E010		863
YU034226	04	Pharmakon 1600	Microsource	1501188	60940-34-3	EBSELEN	ebselen	antioxidant, lipoxygenase inhibitor, inhibits oxidation of LDL, synthetic	GUO COV2 FRAMESHIFT	20200505_G10X	3.6273	-6.70884	235.289	77.2475	A18073	O021		864
YU226624	01	Pharmakon 1600	Microsource	1500514	13071-11-9	DEXPROPRANOLOL HYDROCHLORIDE		antihypertensive, antianginal, antiarrhythmic, synthetic; AY-20694, ICI-47319	GUO COV2 FRAMESHIFT	20200505_G10X	3.44315	-6.66089	183.057	126.811	A18070	F017		865
YU034513	03	Pharmakon 1600	Microsource	1503927	75706-12-6	LEFLUNOMIDE	leflunomide	antineoplastic, PDGF receptor blocker, immunomodulator, synthetic; SU-101; HWA-486	GUO COV2 FRAMESHIFT	20200505_G10X	2.88407	-6.62424	178.835	93.2968	A18072	O022		866
YU227083	01	Pharmakon 1600	Microsource	1503743	145-94-8	CHLORINDANOL	clorindanol	antiseptic, spermaticide, synthetic; NSC-158567	GUO COV2 FRAMESHIFT	20200505_G10X	2.87935	-6.61341	191.717	108.397	A18072	B016		867
YU227100	01	Pharmakon 1600	Microsource	1502420	123171-59-5	CEFEPIME HYDROCHLORIDE	MAXIPIME	antibacterial, semisynthetic; BMY-28142	GUO COV2 FRAMESHIFT	20200505_G10X	2.8682	-6.58781	211.428	119.444	A18072	H020		868
YU224270	03	Pharmakon 1600	Microsource	1503885	6217-54-5	DOCONEXENT	DHA	PAF inhibitor, Sardinia ocelata oil	GUO COV2 FRAMESHIFT	20200505_G10X	3.55746	-6.57967	50.2524	59.7398	A18073	L007		869
YU040326	04	Pharmakon 1600	Microsource	1505851	129722-12-9	ARIPIPRAZOLE	aripiprazole	antipsychotic, 5HT2A antagonist, synthetic; OPC-14597, OPC-31	GUO COV2 FRAMESHIFT	20200505_G10X	2.85907	-6.56684	136.462	114.974	A18072	C019		870
YU227043	01	Pharmakon 1600	Microsource	1500343	630-56-8, 68-96-2 [hydroxyprogesterone]	HYDROXYPROGESTERONE CAPROATE	hydroxyprogesterone caproate	progestogen, semisynthetic; NSC-17592	GUO COV2 FRAMESHIFT	20200505_G10X	2.84883	-6.54331	148.834	87.0765	A18072	F017		871
YU226682	01	Pharmakon 1600	Microsource	1500812	4696-76-8 (base)	BEKANAMYCIN SULFATE		antibacterial, semisynthetic; Streptomyces kanamyceticus; NK-1006	GUO COV2 FRAMESHIFT	20200505_G10X	3.37599	-6.53095	167.702	122.89	A18070	L018		872
YU227094	01	Pharmakon 1600	Microsource	1500515	51-52-5	PROPYLTHIOURACIL	PROPACIL	antihyperthyroid, synthetic	GUO COV2 FRAMESHIFT	20200505_G10X	2.84039	-6.52392	174.938	113.929	A18072	F020		873
YU226618	01	Pharmakon 1600	Microsource	1500499	53-03-2	PREDNISONE	prednisone	glucocorticoid, semisynthetic; NSC-10023	GUO COV2 FRAMESHIFT	20200505_G10X	3.36584	-6.51131	142.604	120.834	A18070	D017		874
YU221436	04	Pharmakon 1600	Microsource	1503081	20537-88-6	AMIFOSTINE	amifostine	radioprotectant, synthetic; WR-2721	GUO COV2 FRAMESHIFT	20200505_G10X	3.47719	-6.50138	304.215	96.8764	A18071	I021		875
YU220943	02	Pharmakon 1600	Microsource	1505985	76963-41-2	NIZATIDINE	AXID	antiulcer, H2 antagonist, synthetic; LY-139037	GUO COV2 FRAMESHIFT	20200505_G10X	3.34578	-6.47252	161.592	109.917	A18070	H018		876
YU226623	01	Pharmakon 1600	Microsource	1500511	50-34-0, 298-50-0 [propantheline]	PROPANTHELINE BROMIDE	propantheline bromide	anticholinergic, synthetic	GUO COV2 FRAMESHIFT	20200505_G10X	3.33985	-6.46104	190.231	115.98	A18070	F015		877
YU034010	02	Pharmakon 1600	Microsource	1500551	144-83-2	SULFAPYRIDINE	sulfapyridine	antibacterial, dermatitis herpetiformis therapy, synthetic; M&B-693	GUO COV2 FRAMESHIFT	20200505_G10X	3.33944	-6.46025	168.509	125.918	A18070	L019		878
YU034448	02	Pharmakon 1600	Microsource	1503500	102-29-4	RESORCINOL MONOACETATE	EURESOL	antiseborrheic, antipruritic, synthetic	GUO COV2 FRAMESHIFT	20200505_G10X	3.45029	-6.45108	408.89	98.2109	A18071	G022		879
YU227024	01	Pharmakon 1600	Microsource	1501120	25953-17-7, 25905-77-5 [minaprine]	MINAPRINE HYDROCHLORIDE	minaprine	antidepressant, psychotropic, synthetic; CB-30038	GUO COV2 FRAMESHIFT	20200505_G10X	2.80586	-6.44461	147.131	101.133	A18072	O020		880
YU034425	02	Pharmakon 1600	Microsource	1503304	51-79-6	URETHANE	urethane	antineoplastic, cytotoxic, synthetic; NSC-746	GUO COV2 FRAMESHIFT	20200505_G10X	2.79865	-6.42807	125.037	102.19	A18072	P018		881
YU226925	01	Pharmakon 1600	Microsource	1505972	10457-90-6	BROMPERIDOL	bromperidol	antipsychotic, synthetic; R-11333	GUO COV2 FRAMESHIFT	20200505_G10X	2.77675	-6.37776	181.067	104.813	A18072	E019		882
YU033865	04	Pharmakon 1600	Microsource	1500347	15687-27-1, 58560-75-1 [(+-) mixture]	IBUPROFEN	ibuprofen	antiinflammatory, synthetic; U-18573	GUO COV2 FRAMESHIFT	20200505_G10X	3.29422	-6.37277	173.848	114.126	A18070	I018		883
YU226449	01	Pharmakon 1600	Microsource	1505292	26027-38-3	NONOXYNOL-9	CONCEPTROL	spermatocide, contraceptive, synthetic	GUO COV2 FRAMESHIFT	20200505_G10X	3.49622	-6.36097	86.3555	85.0229	A18069	J021		884
YU226643	01	Pharmakon 1600	Microsource	1500567	522-48-5, 84-22-0 [tetrahydrozoline]	TETRAHYDROZOLINE HYDROCHLORIDE	tetryzoline	adrenergic agonist, nasal decongestant, synthetic	GUO COV2 FRAMESHIFT	20200505_G10X	3.28401	-6.35302	184.287	131.087	A18070	N019		885
YU034363	02	Pharmakon 1600	Microsource	2300220	552-79-4	N-METHYL (-)EPHEDRINE [1R,2S]		adrenergic agonist, analeptic, synthetic	GUO COV2 FRAMESHIFT	20200505_G10X	3.43101	-6.34579	294.421	122.097	A18073	E022		886
YU226688	01	Pharmakon 1600	Microsource	1505730	119793-66-7	LEVOCARNITINE PROPIONATE HYDROCHLORIDE	DROMOS	carnitine replenisher in peripheral arterial disease, synthetic; ST-261	GUO COV2 FRAMESHIFT	20200505_G10X	3.25007	-6.28736	168.692	110.636	A18070	N010		887
YU226930	01	Pharmakon 1600	Microsource	1506202	52003-58-4	AMMONIUM LACTATE		antipruritic, synthetic; BMS-186091	GUO COV2 FRAMESHIFT	20200505_G10X	2.73097	-6.27262	155.776	87.7558	A18072	G011		888
YU227036	01	Pharmakon 1600	Microsource	1500376	31884-77-2, 1104-22-9 [anhydrous], 569-6	MECLIZINE HYDROCHLORIDE	meclozine	antiemetic, synthetic	GUO COV2 FRAMESHIFT	20200505_G10X	2.71143	-6.22774	116.96	98.8226	A18072	D019		889
YU226881	01	Pharmakon 1600	Microsource	1301004	73-32-5	ISOLEUCINE (L)	isoleucine	amino acid, nutrient, widespread in nature	GUO COV2 FRAMESHIFT	20200505_G10X	3.32746	-6.22143	305.844	89.7362	A18071	J022		890
YU034172	04	Pharmakon 1600	Microsource	1501110	31431-39-7	MEBENDAZOLE	VERMOX	anthelmintic, synthetic	GUO COV2 FRAMESHIFT	20200505_G10X	3.35504	-6.10411	19.3433	30.5474	A18069	O003		891
YU226592	01	Pharmakon 1600	Microsource	1502389	6054-98-4	OLSALAZINE SODIUM	AZODISAL SODIUM	antiinflammatory, synthetic; CJ-91B	GUO COV2 FRAMESHIFT	20200505_G10X	3.15036	-6.09448	136.697	117.265	A18070	K020		892
YU227113	01	Pharmakon 1600	Microsource	1505950	54182-58-0 (free acid)	SUCRALFATE	CARAFATE	antiulcer, semisynthetic	GUO COV2 FRAMESHIFT	20200505_G10X	2.64896	-6.08425	179.365	115.817	A18072	L020		893
YU226865	01	Pharmakon 1600	Microsource	1505470	25507--04-4	CLINDAMYCIN PALMITATE HYDROCHLORIDE	CLEOCIN	antibacterial, inhibits protein synthesis, semisynthetic; U-25179E	GUO COV2 FRAMESHIFT	20200505_G10X	3.24627	-6.06963	368.783	95.1553	A18071	F018		894
YU227065	01	Pharmakon 1600	Microsource	1500484	154-41-6	PHENYLPROPANOLAMINE HYDROCHLORIDE	URICON	vasoconstrictor, decongestant, anorexic, synthetic	GUO COV2 FRAMESHIFT	20200505_G10X	2.63517	-6.05257	176.83	105.354	A18072	L017		895
YU033836	04	Pharmakon 1600	Microsource	1500310	54-31-9	FUROSEMIDE	furosemide	diuretic, antihypertensive, synthetic	GUO COV2 FRAMESHIFT	20200505_G10X	3.1131	-6.0224	199.294	115.088	A18070	C020		896
YU227154	01	Pharmakon 1600	Microsource	1505083	53-43-0	PRASTERONE	prasterone	androgen, estrogen, treatment of menopausal syndrome, adrenal glands, male urine	GUO COV2 FRAMESHIFT	20200505_G10X	3.25431	-6.01898	62.3808	94.4114	A18073	E019		897
YU034540	02	Pharmakon 1600	Microsource	1500213	6055-19-2, 50-18-0 [anhydrous]	CYCLOPHOSPHAMIDE	cyclophosphamide	antineoplastic, alkylating agent, synthetic; NSC-26271	GUO COV2 FRAMESHIFT	20200505_G10X	3.11067	-6.0177	161.079	108.909	A18070	E015		898
YU227110	01	Pharmakon 1600	Microsource	1505445	52-88-0	METHYLATROPINE NITRATE	atropine methonitrate	anticholinergic, semisynthetic	GUO COV2 FRAMESHIFT	20200505_G10X	2.60463	-5.98242	198.886	96.5632	A18072	L012		899
YU226681	01	Pharmakon 1600	Microsource	1500804	5588-16-9	ALTHIAZIDE	altizide	diuretic, synthetic; P-1779	GUO COV2 FRAMESHIFT	20200505_G10X	3.08275	-5.96368	192.175	116.648	A18070	L012		900
YU227070	01	Pharmakon 1600	Microsource	1504414	42017-89-0	FENOFIBRIC ACID	TRILIPIX	antihyperlipidemic, synthetic; ABT-335	GUO COV2 FRAMESHIFT	20200505_G10X	2.58923	-5.94705	155.152	85.7451	A18072	N013		901
YU225032	02	Pharmakon 1600	Microsource	1500348	113-52-0, 50-49-7 [imipramine]	IMIPRAMINE HYDROCHLORIDE	imipramine	antidepressant, synthetic	GUO COV2 FRAMESHIFT	20200505_G10X	3.07359	-5.94595	218.979	134.039	A18070	I020		902
YU033943	02	Pharmakon 1600	Microsource	1500455	7081-38-1, 129-20-4 [anhydrous]	OXYPHENBUTAZONE	oxyphenbutazone	antiinflammatory, synthetic	GUO COV2 FRAMESHIFT	20200505_G10X	3.25717	-5.92605	91.6479	64.5561	A18069	I019		903
YU226932	01	Pharmakon 1600	Microsource	1502501	99614-02-5	ONDANSETRON	ZOFRAN	antiallergic, antiemetic, anti-schizophrenic, synthetic; GR-38032	GUO COV2 FRAMESHIFT	20200505_G10X	2.57492	-5.91418	167.75	96.3344	A18072	G015		904
YU226931	01	Pharmakon 1600	Microsource	1503267	32795-47-4, 24526-64-5 [nomifensine]	NOMIFENSINE MALEATE	MERITAL	antidepressant, dopamine uptake inhibitor, synthetic; HOE-984	GUO COV2 FRAMESHIFT	20200505_G10X	2.5683	-5.89899	145.902	96.9407	A18072	G013		905
YU226821	01	Pharmakon 1600	Microsource	1505222	169590-41-4	DERACOXIB	deracoxib	antiinflammatory, antiarthritic, COX-2 inhibitor, synthetic	GUO COV2 FRAMESHIFT	20200505_G10X	3.14951	-5.88871	319.385	97.2409	A18071	J021		906
YU226919	01	Pharmakon 1600	Microsource	1505819	177834-92-3, 143322-58-1(base)	ELETRIPTAN HYDROBROMIDE	RELPAX	5-HT agonist, anti-migrane, synthetic; UK-116044-04	GUO COV2 FRAMESHIFT	20200505_G10X	2.56211	-5.88476	97.0029	87.2532	A18072	C017		907
YU034479	03	Pharmakon 1600	Microsource	1503679	83905-01-5, 117772-70-0 [dihydrate]	AZITHROMYCIN	ZITHROMAX	antibacterial, semisynthetic	GUO COV2 FRAMESHIFT	20200505_G10X	3.13812	-5.86741	337.572	100.294	A18071	I020		908
YU033687	03	Pharmakon 1600	Microsource	1500115	125-84-8	AMINOGLUTETHIMIDE	aminoglutethimide	aromatase inhibitor, antineoplastic, testosterone suppressant, synthetic	GUO COV2 FRAMESHIFT	20200505_G10X	3.21465	-5.84868	317.283	85.7254	A18069	F018		909
YU226357	01	Pharmakon 1600	Microsource	1503880	668270-12-0	LINAGLIPTIN	TRADJENTA	dipeptidypeptidase inhibitor, antidiabetic, synthetic; BI-1356	GUO COV2 FRAMESHIFT	20200505_G10X	3.21064	-5.84139	403.452	82.4429	A18069	G019		910
YU226670	01	Pharmakon 1600	Microsource	1506103	57-06-7	ALLYLISOTHIOCYANATE		counterirritant, Brassica nigra	GUO COV2 FRAMESHIFT	20200505_G10X	3.01525	-5.83309	163.097	97.9912	A18070	H006		911
YU034475	03	Pharmakon 1600	Microsource	1503650	42924-53-8	NABUMETONE	nabumetone	antiinflammatory, synthetic	GUO COV2 FRAMESHIFT	20200505_G10X	3.11668	-5.82733	343.012	90.2589	A18071	K022		912
YU227048	01	Pharmakon 1600	Microsource	1503680	28523-86-6	SEVOFLURANE	sevoflurane	anesthetic, synthetic; MR-6-S4	GUO COV2 FRAMESHIFT	20200505_G10X	2.53704	-5.82718	196.03	99.7763	A18072	H015		913
YU034007	03	Pharmakon 1600	Microsource	1500548	57-68-1	SULFAMETHAZINE	sulfadimidine	antibacterial, synthetic	GUO COV2 FRAMESHIFT	20200505_G10X	3.01186	-5.82653	185.589	106.92	A18070	L013		914
YU226867	01	Pharmakon 1600	Microsource	305025	133-11-9	PHENYL AMINOSALICYLATE	fenamisal	antibacterial (tuberculostatic), synthetic; NSC-40144	GUO COV2 FRAMESHIFT	20200505_G10X	3.11031	-5.81542	430.889	103.824	A18071	F022		915
YU227177	01	Pharmakon 1600	Microsource	1500634	54-92-2, 305-33-9 [as phosphate]	IPRONIAZID SULFATE	iproniazid	monoamine oxidase inhibitor, antidepressant, synthetic	GUO COV2 FRAMESHIFT	20200505_G10X	3.1439	-5.81477	350.074	102.124	A18073	K021		916
YU225237	02	Pharmakon 1600	Microsource	1504915	93479-97-1	GLIMEPIRIDE	AMARYL	hypoglycemic, antidiabetic, synthetic; HOE-490	GUO COV2 FRAMESHIFT	20200505_G10X	2.52824	-5.80698	131.885	83.3031	A18072	C011		917
YU034541	02	Pharmakon 1600	Microsource	1500251	523-87-5	DIMENHYDRINATE	dimenhydrinate	antiemetic, synthetic	GUO COV2 FRAMESHIFT	20200505_G10X	3.00172	-5.80691	173.206	107.229	A18070	K015		918
YU034003	02	Pharmakon 1600	Microsource	1500544	127-71-9	SULFABENZAMIDE	sulfabenzamide	antibacterial, synthetic	GUO COV2 FRAMESHIFT	20200505_G10X	2.98513	-5.77482	132.606	88.5768	A18070	L005		919
YU226636	01	Pharmakon 1600	Microsource	1500533	54-21-7	SODIUM SALICYLATE	IDOCYL	keratolytic, synthetic	GUO COV2 FRAMESHIFT	20200505_G10X	2.98432	-5.77327	207.568	113.979	A18070	J013		920
YU227013	01	Pharmakon 1600	Microsource	1505264	87679-37-6	TRANDOLAPRIL	trandolapril	antihypertensive, ACE inhibitor, synthetic; RU-44570	GUO COV2 FRAMESHIFT	20200505_G10X	2.50145	-5.74543	145.58	94.1071	A18072	M012		921
YU221403	03	Pharmakon 1600	Microsource	1502276	152459-95-5	IMATINIB	imatinib	antineoplastic, synthetic; STI571	GUO COV2 FRAMESHIFT	20200505_G10X	3.10374	-5.7405	433.462	95.5385	A18073	J022		922
YU225156	02	Pharmakon 1600	Microsource	1503705	4180-23-8	ANETHOLE	MONASIRUP	expectorant, gastric stimulant, insecticide, anise, fennel and other plant oils	GUO COV2 FRAMESHIFT	20200505_G10X	3.06068	-5.72263	249.257	117.258	A18071	I022		923
YU226491	01	Pharmakon 1600	Microsource	1506174	90-33-5	HYMECHROME	hymecromone	choloretic, spasmolytic, sunscreen, Dalbergia volubilis, Eupatorium pauciflorum; LM-94	GUO COV2 FRAMESHIFT	20200505_G10X	3.1326	-5.6994	298.834	81.5219	A18069	H022		924
YU226671	01	Pharmakon 1600	Microsource	1505114	130-26-7	CLIOQUINOL	clioquinol	DB04815	GUO COV2 FRAMESHIFT	20200505_G10X	2.94566	-5.69847	158.253	101.164	A18070	H008		925
YU226918	01	Pharmakon 1600	Microsource	1505805	60142-96-3	GABAPENTIN	NEURONTIN	anticonvulsant, synthetic; CI-945; GOE-3450	GUO COV2 FRAMESHIFT	20200505_G10X	2.48032	-5.69691	132.66	88.3406	A18072	C015		926
YU226705	01	Pharmakon 1600	Microsource	1502084	62-68-0	PROADIFEN HYDROCHLORIDE		cytochrome P450 inhibitor, Ca antagonist, anesthetic (local), synthetic; SKF-525A, RP-5171	GUO COV2 FRAMESHIFT	20200505_G10X	3.0355	-5.67555	360.96	118.367	A18071	C021		927
YU227112	01	Pharmakon 1600	Microsource	1505652	98-50-0	ARSANILIC ACID	arsanilic acid	DB03006	GUO COV2 FRAMESHIFT	20200505_G10X	2.45267	-5.6334	174.541	116.758	A18072	L016		928
YU226640	01	Pharmakon 1600	Microsource	1500558	23031-32-5, 23031-25-6 [terbutaline]	TERBUTALINE HEMISULFATE	terbutaline	betaadrenergic agonist, bronchodilator, synthetic; KWD-2019	GUO COV2 FRAMESHIFT	20200505_G10X	2.90001	-5.61017	159.189	114.472	A18070	N013		929
YU226801	01	Pharmakon 1600	Microsource	1504911	93957-54-1	FLUVASTATIN	LESCOL	antihyperlipidemic, HMGCoA reductase inhibitor, synthetic; XU-62-320	GUO COV2 FRAMESHIFT	20200505_G10X	2.99891	-5.60713	61.1925	119.533	A18071	F011		930
YU033863	04	Pharmakon 1600	Microsource	1500344	127-07-1	HYDROXYUREA	hydroxycarbamide	antineoplastic, inhibits ribonucleoside diphosphate reductase, synthetic; SQ-1089, NSC-32065	GUO COV2 FRAMESHIFT	20200505_G10X	2.89104	-5.59281	185.112	99.0948	A18070	I012		931
YU227079	01	Pharmakon 1600	Microsource	1900002	337-47-3, 77-27-0 [thiamylal]	THIAMYLAL SODIUM	SURITAL	anesthetic, synthetic	GUO COV2 FRAMESHIFT	20200505_G10X	2.42817	-5.57713	139.811	113.082	A18072	P017		932
YU226580	01	Pharmakon 1600	Microsource	1500323	645-43-2, 55-65-2 [guanethidine]	GUANETHIDINE MONOSULFATE	ISMELIN	antihypertensive, mitotic agent, synthetic	GUO COV2 FRAMESHIFT	20200505_G10X	2.87379	-5.55944	139.118	112.376	A18070	E020		933
YU224217	02	Pharmakon 1600	Microsource	1506156	544-31-0	PALMIDROL	palmidrol	antiinflammatory, Glycine max	GUO COV2 FRAMESHIFT	20200505_G10X	2.99324	-5.53612	250.438	85.6153	A18073	N019		934
YU227184	01	Pharmakon 1600	Microsource	1506049	122-46-3	meta-CRESYL ACETATE		antiseptic (topical), synthetic	GUO COV2 FRAMESHIFT	20200505_G10X	2.98161	-5.51462	83.7998	95.719	A18073	O003		935
YU227322	01	Pharmakon 1600	Microsource	1506153	1188-38-1	CARGLUMIC ACID	CARBAGLU	carbamylphosphate synthetase activator, synthetic	GUO COV2 FRAMESHIFT	20200505_G10X	2.9717	-5.49628	41.694	85.4955	A18073	N008		936
YU039832	04	Pharmakon 1600	Microsource	1503269	66104-23-2, 66104-22-1 [pergolide]	PERGOLIDE MESYLATE	pergolide	dopamine receptor agonist, semisynthetic; LY-127809	GUO COV2 FRAMESHIFT	20200505_G10X	2.93647	-5.49038	251.799	111.075	A18071	C018		937
YU226704	01	Pharmakon 1600	Microsource	1502053	51876-97-2	ALRESTATIN	alrestatin	DB02020	GUO COV2 FRAMESHIFT	20200505_G10X	2.93276	-5.48344	350.835	115.091	A18071	C019		938
YU227224	01	Pharmakon 1600	Microsource	1503226	51-68-3	MECLOFENOXATE HYDROCHLORIDE	meclofenoxate	nootropic, synthetic	GUO COV2 FRAMESHIFT	20200505_G10X	2.96305	-5.48029	102.839	90.1632	A18073	K014		939
YU226986	01	Pharmakon 1600	Microsource	1505534	7081-53-0	DOXAPRAM HYDROCHLORIDE	DOPRAM	respiratory stimulant, synthetic; AHR-619	GUO COV2 FRAMESHIFT	20200505_G10X	2.38194	-5.47093	137.768	93.0901	A18072	G008		940
YU226970	01	Pharmakon 1600	Microsource	1503832	92761-26-7	ECAMSULE TRIETHANOLAMINE		sunscreen, synthetic	GUO COV2 FRAMESHIFT	20200505_G10X	2.38001	-5.46651	145.712	129.783	A18072	A022		941
YU226946	01	Pharmakon 1600	Microsource	1502418	138890-62-7	BRINZOLAMIDE	brinzolamide	antiglaucoma, synthetic; AL-4682	GUO COV2 FRAMESHIFT	20200505_G10X	2.3643	-5.43043	193.628	99.0795	A18072	K017		942
YU226914	01	Pharmakon 1600	Microsource	1505756	84625-61-6	ITRACONAZOLE	SPORANOX	antifungal, synthetic; R-51211	GUO COV2 FRAMESHIFT	20200505_G10X	2.35756	-5.41493	74.1331	87.9397	A18072	C005		943
YU226676	01	Pharmakon 1600	Microsource	1506162	406-90-6	FLUROXENE	fluroxene	anesthetic, synthetic	GUO COV2 FRAMESHIFT	20200505_G10X	2.78389	-5.38553	179.792	104.52	A18070	J012		944
YU039670	04	Pharmakon 1600	Microsource	1502334	93793-83-0	ROXATIDINE ACETATE HYDROCHLORIDE	ROXIT	antiulcer, synthetic; HOE-760	GUO COV2 FRAMESHIFT	20200505_G10X	2.34202	-5.37925	140.113	92.155	A18072	C014		945
YU226763	01	Pharmakon 1600	Microsource	1503330	319-89-1	TETROQUINONE	tetroquinone	keratolytic, synthetic; HPEK-1; THQ	GUO COV2 FRAMESHIFT	20200505_G10X	2.87256	-5.37089	396.223	94.9096	A18071	E020		946
YU226488	01	Pharmakon 1600	Microsource	1500128	60-80-0	ANTIPYRINE	PARODYNE	analgesic, synthetic	GUO COV2 FRAMESHIFT	20200505_G10X	2.94255	-5.35363	322.464	70.7843	A18069	H016		947
YU227270	01	Pharmakon 1600	Microsource	1505245	7085-55-4	TROXERUTIN	POSORUTIN	vasoprotectant, derivative; rutin 7,3",4"-trihydroxyethyl ether; Z-6000, THR	GUO COV2 FRAMESHIFT	20200505_G10X	2.8927	-5.35018	32.9524	106.657	A18073	N005		948
YU040051	03	Pharmakon 1600	Microsource	1500771	70356-03-5, 53994-73-3 [anhydrous]	CEFACLOR	CECLOR	antibacterial, semisynthetic	GUO COV2 FRAMESHIFT	20200505_G10X	2.76223	-5.34363	177.37	95.1741	A18070	L004		949
YU226601	01	Pharmakon 1600	Microsource	1500404	57432-61-8, 7054-07-1 [replaced], 113-42	METHYLERGONOVINE MALEATE	methylergometrine	oxytocic, semisynthetic	GUO COV2 FRAMESHIFT	20200505_G10X	2.76156	-5.34233	135.064	112.431	A18070	O004		950
YU226712	01	Pharmakon 1600	Microsource	1500428	114-80-7, 59-99-4 [neostigmine]	NEOSTIGMINE BROMIDE	neostigmine bromide	cholinergic, synthetic	GUO COV2 FRAMESHIFT	20200505_G10X	2.85363	-5.3355	415.204	108.326	A18071	E021		951
YU226827	01	Pharmakon 1600	Microsource	1501129	23142-01-0, 77-23-6 [carbetapentane]	CARBETAPENTANE CITRATE	pentoxyverine	antitussive, synthetic	GUO COV2 FRAMESHIFT	20200505_G10X	2.85354	-5.33532	289.642	88.1832	A18071	L017		952
YU226404	01	Pharmakon 1600	Microsource	1506188	201256	TERPENE HYDRATE		expectorant, Pinus spp	GUO COV2 FRAMESHIFT	20200505_G10X	2.93128	-5.33312	343.372	88.5273	A18069	K016		953
YU227028	01	Pharmakon 1600	Microsource	1501149	23239-51-2, 26652-09-5 [ritodrine]	RITODRINE HYDROCHLORIDE	ritodrine	muscle relaxant (smooth), synthetic; DU-21220	GUO COV2 FRAMESHIFT	20200505_G10X	2.31993	-5.32852	158.386	97.9309	A18072	B013		954
YU226571	01	Pharmakon 1600	Microsource	1500304	426-13-1	FLUOROMETHOLONE	fluorometholone	glucocorticoid, antiinflammatory, semisynthetic	GUO COV2 FRAMESHIFT	20200505_G10X	2.73929	-5.29924	136.275	108.59	A18070	C012		955
YU227287	01	Pharmakon 1600	Microsource	1301020	62-42-3	LACTOSE MONOHYDRATE		nutrient, pharmaceutic aid, mamalian milk, widespread in nature	GUO COV2 FRAMESHIFT	20200505_G10X	2.86379	-5.2967	425.04	139.017	A18073	B022		956
YU226915	01	Pharmakon 1600	Microsource	1505760	118-60-5	OCTISALATE	UVINUL	sunscreen, synthetic	GUO COV2 FRAMESHIFT	20200505_G10X	2.29541	-5.27219	125.813	106.423	A18072	C007		957
YU224102	03	Pharmakon 1600	Microsource	1500431	21829-25-4	NIFEDIPINE	nifedipine	antianginal, antihypertensive, synthetic; Bay-A1040	GUO COV2 FRAMESHIFT	20200505_G10X	2.72021	-5.26234	117.378	92.5288	A18070	J008		958
YU034095	03	Pharmakon 1600	Microsource	1500677	18559-94-9	ALBUTEROL	salbutamol	bronchodilator, tocolytic, synthetic; salbutamol	GUO COV2 FRAMESHIFT	20200505_G10X	2.28896	-5.25739	158.784	90.516	A18072	M009		959
YU226613	01	Pharmakon 1600	Microsource	1500487	148-72-1, 92-13-7 [pilocarpine]	PILOCARPINE NITRATE	PILAGAN	antiglaucoma agent, miotic, Pilocarpus spp.	GUO COV2 FRAMESHIFT	20200505_G10X	2.70672	-5.23624	101.252	118.093	A18070	B017		960
YU226525	01	Pharmakon 1600	Microsource	1500201	7081-44-9, 642-78-4 [anhydrous]	CLOXACILLIN SODIUM	TEGOPEN	antibacterial, semisynthetic; BRL-1621	GUO COV2 FRAMESHIFT	20200505_G10X	2.70122	-5.2256	132.697	104.113	A18070	C015		961
YU034008	02	Pharmakon 1600	Microsource	1500549	144-82-1	SULFAMETHIZOLE	sulfamethizole	antibacterial, synthetic	GUO COV2 FRAMESHIFT	20200505_G10X	2.69498	-5.21352	140.439	110.5	A18070	L015		962
YU226960	01	Pharmakon 1600	Microsource	1503425	138729-47-2	ESZOPICLONE	eszopiclone	DB00402	GUO COV2 FRAMESHIFT	20200505_G10X	2.26958	-5.21286	158.784	86.9305	A18072	O017		963
YU227261	01	Pharmakon 1600	Microsource	1503074	22573-93-9, 22782-69-0 [alexidine]	ALEXIDINE HYDROCHLORIDE		antibacterial, synthetic; Wain-21904	GUO COV2 FRAMESHIFT	20200505_G10X	2.81602	-5.20835	216.754	109.565	A18073	J015		964
YU227008	01	Pharmakon 1600	Microsource	1500113	150-13-0 (acid)	POTASSIUM p-AMINOBENZOATE	KPABA	ultraviolet screen, synthetic	GUO COV2 FRAMESHIFT	20200505_G10X	2.26106	-5.1933	182.694	103.566	A18072	K020		965
YU226553	01	Pharmakon 1600	Microsource	1500258	132-18-3 147-20-6 [diphenylpyraline]	DIPHENYLPYRALINE HYDROCHLORIDE	diphenylpyraline	antihistaminic, synthetic	GUO COV2 FRAMESHIFT	20200505_G10X	2.67786	-5.18041	146.53	95.5811	A18070	M003		966
YU034478	04	Pharmakon 1600	Microsource	1503678	169590-42-5	CELECOXIB	celecoxib	antiarthritic, cyclooxygenase2 inhibitor, synthetic; SC-58635	GUO COV2 FRAMESHIFT	20200505_G10X	2.76669	-5.17293	360.285	92.1073	A18071	I018		967
YU039413	06	Pharmakon 1600	Microsource	1500308	5104-49-4	FLURBIPROFEN	flurbiprofen	antiinflammatory, analgesic, synthetic; BTS-18322, U-27182	GUO COV2 FRAMESHIFT	20200505_G10X	2.66534	-5.15618	144.164	110.398	A18070	C016		968
YU227118	01	Pharmakon 1600	Microsource	1502260	71751-41-2	ABAMECTIN (avermectin B1a shown)	AGRI-MEK	antiparisitic, Streptomyces avermitilis; MK-956	GUO COV2 FRAMESHIFT	20200505_G10X	2.24085	-5.14688	191.622	113.439	A18072	N010		969
YU226529	01	Pharmakon 1600	Microsource	1505374	224789-15-5	VARDENAFIL HYDROCHLORIDE	LEVITRA	erectile dysfunction, PD5 inhibitor, synthetic	GUO COV2 FRAMESHIFT	20200505_G10X	2.66025	-5.14634	167.592	98.6419	A18070	E007		970
YU226795	01	Pharmakon 1600	Microsource	1504226	60-23-1	CYSTEAMINE HYDROCHLORIDE		antiurolithic, depigmentation, radiation protectant, cysteamine; CL-9148	GUO COV2 FRAMESHIFT	20200505_G10X	2.74938	-5.14058	226.464	105.415	A18071	B021		971
YU225233	02	Pharmakon 1600	Microsource	1502362	82410-32-0	GANCICLOVIR	CYTOVENE	antiviral, synthetic; BW-759U, RS-21592	GUO COV2 FRAMESHIFT	20200505_G10X	2.23659	-5.13711	160.505	89.9712	A18072	E014		972
YU226616	01	Pharmakon 1600	Microsource	1500496	50-24-8 [anhydrous], 52438-85-4 [sesquih	PREDNISOLONE	prednisolone	glucocorticoid, semisynthetic; NSC-9120	GUO COV2 FRAMESHIFT	20200505_G10X	2.65438	-5.13498	116.131	110.639	A18070	D013		973
YU039682	03	Pharmakon 1600	Microsource	1505209	137862-53-4	VALSARTAN	valsartan	Angiotensin II inhibitor, antihypertensive, synthetic; CGP-48933	GUO COV2 FRAMESHIFT	20200505_G10X	2.81808	-5.12718	58.6636	67.994	A18069	J009		974
YU226972	01	Pharmakon 1600	Microsource	1502330	152-43-2	QUINESTROL	quinestrol	estrogen, semisynthetic; W-3566	GUO COV2 FRAMESHIFT	20200505_G10X	2.22944	-5.12066	125.68	93.4641	A18072	C008		975
YU226879	01	Pharmakon 1600	Microsource	1505622	82640-04-8	RALOXIFENE HYDROCHLORIDE	raloxifene	antiestrogen, synthetic; LY-156758	GUO COV2 FRAMESHIFT	20200505_G10X	2.72627	-5.09737	383.317	99.5774	A18071	J018		976
YU226501	01	Pharmakon 1600	Microsource	1500156	464-49-3; 76-22-2	CAMPHOR (1R)		analgesic, antiinfective, antipruritic, Cinnamomum camphora	GUO COV2 FRAMESHIFT	20200505_G10X	2.7838	-5.06481	368.232	82.5486	A18069	L020		977
YU226973	01	Pharmakon 1600	Microsource	1506001	74431-23-5	IMIPENEM	IMIPEM	antibacterial, synthetic	GUO COV2 FRAMESHIFT	20200505_G10X	2.19624	-5.04441	163.04	95.3715	A18072	C010		978
YU226483	01	Pharmakon 1600	Microsource	1500116	6018-19-5	AMINOSALICYLATE SODIUM	PAMISYL SODIUM	antibacterial, tuberculostatic, synthetic	GUO COV2 FRAMESHIFT	20200505_G10X	2.76909	-5.03803	280.795	79.1373	A18069	F020		979
YU039718	03	Pharmakon 1600	Microsource	1505981	16773-42-5	ORNIDAZOLE	ornidazole	antiinfective, synthetic; Ro-7-0207	GUO COV2 FRAMESHIFT	20200505_G10X	2.68701	-5.02397	244.929	85.8723	A18071	F019		980
YU039784	05	Pharmakon 1600	Microsource	1505693	73590-58-6	OMEPRAZOLE	omeprazole	gastric acid depressant, synthetic; H-168/68	GUO COV2 FRAMESHIFT	20200505_G10X	2.18422	-5.01681	182.202	114.138	A18072	I018		981
YU225083	02	Pharmakon 1600	Microsource	1501202	357-70-0, 1953-04-4 [hydrobromide]	GALANTAMINE	galantamine	anticholinesterase, analgesic, antiAlzheimer, Galanthus, Narcissus and other Lillaceae	GUO COV2 FRAMESHIFT	20200505_G10X	2.74385	-4.99211	151.765	78.1349	A18069	E016		982
YU226572	01	Pharmakon 1600	Microsource	1500309	67-45-8	FURAZOLIDONE	furazolidone	antibacterial, NF-180; synthetic	GUO COV2 FRAMESHIFT	20200505_G10X	2.56301	-4.95823	116.296	94.7032	A18070	C018		983
YU034042	03	Pharmakon 1600	Microsource	1500595	738-70-5	TRIMETHOPRIM	trimethoprim	antibacterial, synthetic; BW-72U	GUO COV2 FRAMESHIFT	20200505_G10X	2.56119	-4.95471	93.3083	114.109	A18070	B020		984
YU034013	02	Pharmakon 1600	Microsource	1500554	57-96-5	SULFINPYRAZONE	sulfinpyrazone	uricosuric, synthetic	GUO COV2 FRAMESHIFT	20200505_G10X	2.55709	-4.94678	158.419	94.8237	A18070	N005		985
YU226820	01	Pharmakon 1600	Microsource	1503876	73771-04-7	PREDNICARBATE	DERMATOP	antiinflammatory, glucocorticoid, semisynthetic; HOE-777	GUO COV2 FRAMESHIFT	20200505_G10X	2.64459	-4.94464	213.042	95.1529	A18071	J019		986
YU033987	02	Pharmakon 1600	Microsource	1500520	58-14-0	PYRIMETHAMINE	pyrimethamine	antimalarial, synthetic; RP-4753	GUO COV2 FRAMESHIFT	20200505_G10X	2.55172	-4.93638	193.221	104.306	A18070	H009		987
YU226577	01	Pharmakon 1600	Microsource	1500316	3416-24-8	GLUCOSAMINE HYDROCHLORIDE		antiarthritic, polysaccharides in bacteria, fungi, higher plants, invertebrates, vertebrates	GUO COV2 FRAMESHIFT	20200505_G10X	2.54016	-4.91403	192.542	104.118	A18070	E012		988
YU226545	01	Pharmakon 1600	Microsource	1500239	66-76-2	DICUMAROL	DICUMOL	anticoagulant, synthetic	GUO COV2 FRAMESHIFT	20200505_G10X	2.53902	-4.9118	169.463	107.223	A18070	I015		989
YU227006	01	Pharmakon 1600	Microsource	1505850	7082-29-3	AMPYZINE SULFATE		CNS stimulant, synthetic; W-3580B	GUO COV2 FRAMESHIFT	20200505_G10X	2.13214	-4.89719	215.287	117.932	A18072	K016		990
YU155505	02	Pharmakon 1600	Microsource	1500331	51-45-6 [histamine]	HISTAMINE DIHYDROCHLORIDE		H1&2 agonist, edema induction, gastric secretion stimulant, Claviceps purpurea, many plants and animals	GUO COV2 FRAMESHIFT	20200505_G10X	2.50578	-4.84751	205.568	117.542	A18070	G012		991
YU226400	01	Pharmakon 1600	Microsource	1505720	24356-94-3	ALGESTONE ACETOPHENIDE	DROXONE	antiacne, progestin, semisynthetic; SQ-15101	GUO COV2 FRAMESHIFT	20200505_G10X	2.65716	-4.83439	299.691	76.7826	A18069	I022		992
YU039693	04	Pharmakon 1600	Microsource	1505189	144034-80-0	RIZATRIPTAN BENZOATE	MAXALT	5HT-1B/1D agonist, antimigraine, synthetic; MK-0462	GUO COV2 FRAMESHIFT	20200505_G10X	2.57484	-4.81423	403.966	100.975	A18071	H017		993
YU227007	01	Pharmakon 1600	Microsource	1501145	59-40-5	SULFAQUINOXALINE SODIUM	AVIOCHINA	antibacterial, coccidiostat, synthetic	GUO COV2 FRAMESHIFT	20200505_G10X	2.08577	-4.79069	192.682	109.199	A18072	K018		994
YU227250	01	Pharmakon 1600	Microsource	1503973	141-90-2	2-THIOURACIL		antiviral, thyroid depressant, synthetic	GUO COV2 FRAMESHIFT	20200505_G10X	2.58983	-4.78999	218.859	98.7926	A18073	F019		995
YU226716	01	Pharmakon 1600	Microsource	1503004	94-36-0	BENZOYL PEROXIDE	LOROXIDE	keratolytic, synthetic; NSC-675	GUO COV2 FRAMESHIFT	20200505_G10X	2.56101	-4.78838	367.989	101.085	A18071	G019		996
YU226952	01	Pharmakon 1600	Microsource	1504834	105956--99-8	CLINAFOXACIN HYDROCHLORIDE		antibacterial, synthetic; CI-960	GUO COV2 FRAMESHIFT	20200505_G10X	2.08182	-4.78161	170.342	91.4842	A18072	M017		997
YU227023	01	Pharmakon 1600	Microsource	1502310	96036-03-2	MEROPENEM	MERREM	antibacterial, semisynthetic; ICI-194660; SM-7338	GUO COV2 FRAMESHIFT	20200505_G10X	2.07882	-4.77471	159.332	105.984	A18072	O018		998
YU226757	01	Pharmakon 1600	Microsource	1503273	13609-67-1	HYDROCORTISONE BUTYRATE	LOCOID	glucocorticoid, antiinflammatory, semisynthetic	GUO COV2 FRAMESHIFT	20200505_G10X	2.54687	-4.76193	325.738	107.139	A18071	C022		999
YU227078	01	Pharmakon 1600	Microsource	330018	62-73-7	DICHLORVOS	dichlorvos	insecticide, cholinesterase inhibitor, synthetic	GUO COV2 FRAMESHIFT	20200505_G10X	2.0666	-4.74665	64.4858	96.283	A18072	P013		1000
YU226685	01	Pharmakon 1600	Microsource	1500828	2181-04-6, 4138-96-9 [canrenoic acid]	CANRENOIC ACID, POTASSIUM SALT	KANRENOL	aldosterone antagonist, diuretic, semisynthetic; SC-14266	GUO COV2 FRAMESHIFT	20200505_G10X	2.45297	-4.74535	159.501	112.624	A18070	N004		1001
YU033912	03	Pharmakon 1600	Microsource	1500415	38304-91-5	MINOXIDIL	minoxidil	antihypertensive, antialopecia agent, synthetic; U-10858	GUO COV2 FRAMESHIFT	20200505_G10X	2.59668	-4.72435	307.891	80.363	A18069	E007		1002
YU227029	01	Pharmakon 1600	Microsource	1501185	68797-31-9, 27220-47-9 [econazole]	ECONAZOLE NITRATE	SPECTAZOLE	antifungal, synthetic; SQ-13050, R-14827	GUO COV2 FRAMESHIFT	20200505_G10X	2.05208	-4.7133	181.975	111.953	A18072	B019		1003
YU227063	01	Pharmakon 1600	Microsource	1505956	55-63-0	NITROGLYCERIN		vasodilator (coronary), synthetic; SDM-7, SDM-17, SDM-20, SDM-26, SDM-27	GUO COV2 FRAMESHIFT	20200505_G10X	2.05176	-4.71257	171.722	105.693	A18072	L013		1004
YU226982	01	Pharmakon 1600	Microsource	1502038	34444-01-4	CEFAMANDOLE SODIUM		antibacterial, semisynthetic; cmpd 83405, CMT	GUO COV2 FRAMESHIFT	20200505_G10X	2.04447	-4.69582	142.61	86.9286	A18072	E016		1005
YU226362	01	Pharmakon 1600	Microsource	1505443	77-41-8	METHSUXIMIDE	mesuximide	anticonvulsant, synthetic	GUO COV2 FRAMESHIFT	20200505_G10X	2.57607	-4.68687	43.83	78.2986	A18069	K003		1006
YU224095	02	Pharmakon 1600	Microsource	1500112	17440-83-4, 2016-88-8 [anhydrous], 2609-	AMILORIDE HYDROCHLORIDE	MIDAMOR	Na+ channel inhibitor, diuretic, synthetic	GUO COV2 FRAMESHIFT	20200505_G10X	2.56234	-4.66189	342.701	87.9135	A18069	F014		1007
YU034310	02	Pharmakon 1600	Microsource	1502196	77-67-8	ETHOSUXIMIDE	ethosuximide	anticonvulsant, synthetic; CI-366, CN-10395, PM-671	GUO COV2 FRAMESHIFT	20200505_G10X	2.48579	-4.64773	404.681	91.9642	A18071	E017		1008
YU227087	01	Pharmakon 1600	Microsource	1504237	123-31-9	HYDROQUINONE	SOLAQUIN FORTE	depigmentor, antioxidant, synthetic	GUO COV2 FRAMESHIFT	20200505_G10X	2.0202	-4.64007	127.042	85.4184	A18072	D008		1009
YU034544	02	Pharmakon 1600	Microsource	1500486	57-64-7, 57-47-6 [physostigmine]	PHYSOSTIGMINE SALICYLATE	ANTILIRIUM	cholinergic, anticholinesterase, miotic, Physostigma venenosum	GUO COV2 FRAMESHIFT	20200505_G10X	2.39724	-4.63754	109.453	103.69	A18070	B015		1010
YU226896	01	Pharmakon 1600	Microsource	1502036	60643-86-9	VIGABATRIN	vigabatrin	anticonvulsant, synthetic; MDL-71754	GUO COV2 FRAMESHIFT	20200505_G10X	2.47589	-4.62923	237.98	96.242	A18071	N022		1011
YU226873	01	Pharmakon 1600	Microsource	1505532	3736-81-0	DILOXANIDE FUROATE		amoebicide, synthetic	GUO COV2 FRAMESHIFT	20200505_G10X	2.47494	-4.62746	309.735	84.9147	A18071	H018		1012
YU226974	01	Pharmakon 1600	Microsource	1505706	12650-69-0	MUPIROCIN	mupirocin	antibacterial, antimycoplasmal, isoleucyl-tRNA synthetase inhibitor, Pseudomonas fluorescens; BRL-4910A	GUO COV2 FRAMESHIFT	20200505_G10X	2.00804	-4.61215	140.057	95.8845	A18072	C012		1013
YU039687	04	Pharmakon 1600	Microsource	1500267	562-10-7, 469-21-6 [doxylamine]	DOXYLAMINE SUCCINATE	DECAPRYN	antihistaminic, hypnotic, synthetic	GUO COV2 FRAMESHIFT	20200505_G10X	2.37702	-4.59843	180.25	133.818	A18070	M019		1014
YU034178	02	Pharmakon 1600	Microsource	1501119	6620-60-6	PROGLUMIDE	proglumide	anticholinergic, synthetic; W-5219	GUO COV2 FRAMESHIFT	20200505_G10X	2.52692	-4.59743	51.6195	66.4757	A18069	O011		1015
YU226443	01	Pharmakon 1600	Microsource	300618	87-17-2	SALICYLANILIDE	SALINIDOL	antipyretic, fungicide, synthetic	GUO COV2 FRAMESHIFT	20200505_G10X	2.51955	-4.58403	392.532	87.2342	A18069	H021		1016
YU226456	01	Pharmakon 1600	Microsource	1505803	81131-70-6	PRAVASTATIN SODIUM	PRAVACHOL	antihyperlipidemic, HMGCoA reductase inhibitor, synthetic; CS-514; SQ-31000	GUO COV2 FRAMESHIFT	20200505_G10X	2.51914	-4.58328	297.679	84.3736	A18069	L021		1017
YU034070	02	Pharmakon 1600	Microsource	1500642	62-44-2	PHENACETIN	phenacetin	analgesic, antipyretic, synthetic	GUO COV2 FRAMESHIFT	20200505_G10X	2.36504	-4.57524	166.197	116.772	A18070	F014		1018
YU226959	01	Pharmakon 1600	Microsource	330068	121-21-1	PYRETHRINS	DRIONE	insecticide, Na channel toxin, Chrysanthemum cinerariaefolium [R = COOMe and R = Me]	GUO COV2 FRAMESHIFT	20200505_G10X	1.99046	-4.57178	161.754	103.788	A18072	O015		1019
YU221379	02	Pharmakon 1600	Microsource	1504184	1297222	AMINOLEVULINIC ACID HYDROCHLORIDE	LEVULAN	antineoplastic, synthetic	GUO COV2 FRAMESHIFT	20200505_G10X	2.50791	-4.56284	333.682	85.088	A18069	F019		1020
YU226957	01	Pharmakon 1600	Microsource	1503867	1403-17-4	CANDICIDIN	VANOBID	antifungal, synthetic; NSC-94219	GUO COV2 FRAMESHIFT	20200505_G10X	1.98191	-4.55214	138.051	100.112	A18072	O011		1021
YU225117	02	Pharmakon 1600	Microsource	1504236	79902-63-9	SIMVASTATIN	simvastatin	antihyperlipidemic, HMGCoA reductase inhibitor, synthetic; MK-733	GUO COV2 FRAMESHIFT	20200505_G10X	2.42885	-4.54127	65.918	99.2233	A18071	D005		1022
YU227042	01	Pharmakon 1600	Microsource	1300018	56-85-9	GLUTAMINE (L)	glutamine	dietary supplement, beetroot; widely distributed in plants	GUO COV2 FRAMESHIFT	20200505_G10X	1.96409	-4.5112	167.75	105.8	A18072	F015		1023
YU226641	01	Pharmakon 1600	Microsource	1500564	136-47-0, 94-24-6 [tetracaine]	TETRACAINE HYDROCHLORIDE	tetracaine	anesthetic (local), synthetic	GUO COV2 FRAMESHIFT	20200505_G10X	2.33054	-4.50849	126.882	93.3335	A18070	N015		1024
YU226847	01	Pharmakon 1600	Microsource	1505432	56010-88-8	FOMEPIZOLE HYDROCHLORIDE	fomepizole	alcohol dehydrogenase inhibitor, antidote, synthetic; 4-MP	GUO COV2 FRAMESHIFT	20200505_G10X	2.40081	-4.48884	256.484	96.1887	A18071	B018		1025
YU226693	01	Pharmakon 1600	Microsource	1501002	548-73-2	DROPERIDOL	droperidol	neuroleptic, synthetic; McN-JR-4749, R-4749	GUO COV2 FRAMESHIFT	20200505_G10X	2.31915	-4.48648	136.385	137.93	A18070	P012		1026
YU227092	01	Pharmakon 1600	Microsource	1301014	108-02-1	CAPTAMINE	captamine	depigmentor, synthetic; NSC-45463	GUO COV2 FRAMESHIFT	20200505_G10X	1.9527	-4.48504	159.919	98.7195	A18072	F016		1027
YU227064	01	Pharmakon 1600	Microsource	1502370	76-14-2	CRYOFLURANE	cryofluorane	anesthetic (local), synthetic	GUO COV2 FRAMESHIFT	20200505_G10X	1.9501	-4.47908	167.05	112.109	A18072	L015		1028
YU034515	02	Pharmakon 1600	Microsource	1503934	58-39-9	PERPHENAZINE	perphenazine	antipsychotic, synthetic	GUO COV2 FRAMESHIFT	20200505_G10X	2.39451	-4.47707	423.146	136.047	A18071	M020		1029
YU227311	01	Pharmakon 1600	Microsource	1500233	6700-34-1, 125-69-9 [anhydrous], 125-71-	DEXTROMETHORPHAN HYDROBROMIDE	dextromethorphan	antitussive, synthetic; Ro-01-6794/706	GUO COV2 FRAMESHIFT	20200505_G10X	2.41311	-4.46316	241.788	106.206	A18073	H022		1030
YU226512	01	Pharmakon 1600	Microsource	1500173	982-57-0, 56-75-7 [chloramphenicol]	CHLORAMPHENICOL SODIUM SUCCINATE	GLOBENICOL	antibacterial, antirickettsial, inhibits protein synthesis, semisynthetic	GUO COV2 FRAMESHIFT	20200505_G10X	2.44959	-4.45675	52.8494	49.9085	A18069	P010		1031
YU034400	02	Pharmakon 1600	Microsource	1503239	3105-97-3	HYCANTHONE	hycanthone	anthelmintic, hepatotoxic, synthetic; WIN-24933, NSC-134434	GUO COV2 FRAMESHIFT	20200505_G10X	2.38093	-4.45167	236.034	92.6123	A18071	A004		1032
YU227098	01	Pharmakon 1600	Microsource	1500684	51481-61-9	CIMETIDINE	TAGAMET	antiulcer, synthetic	GUO COV2 FRAMESHIFT	20200505_G10X	1.93263	-4.43895	165.858	108.306	A18072	H016		1033
YU220971	02	Pharmakon 1600	Microsource	1505011	34140-59-5(base)	TRIMEBUTINE MALEATE		antispasmodic, opiod receptor agonist, synthetic	GUO COV2 FRAMESHIFT	20200505_G10X	2.39361	-4.42708	131.398	95.1964	A18073	G022		1034
YU033895	02	Pharmakon 1600	Microsource	1500394	100-97-0	METHENAMINE	methenamine	antibacterial (urinary), synthetic	GUO COV2 FRAMESHIFT	20200505_G10X	1.92305	-4.41695	153.222	98.0043	A18072	F012		1035
YU227005	01	Pharmakon 1600	Microsource	1505502	5987-82-6	BENOXINATE HYDROCHLORIDE	CEBESINE	anesthetic (local), synthetic	GUO COV2 FRAMESHIFT	20200505_G10X	1.92239	-4.41544	176.054	98.4157	A18072	K014		1036
YU033956	02	Pharmakon 1600	Microsource	1500480	77-09-8	PHENOLPHTHALEIN	phenolphthalein	cathartic, laxative, synthetic	GUO COV2 FRAMESHIFT	20200505_G10X	1.91096	-4.38918	165.972	96.7185	A18072	F014		1037
YU040233	03	Pharmakon 1600	Microsource	1503843	55981-09-4	NITAZOXANIDE	nitazoxanide	antiparasitic, synthetic; PH-5776	GUO COV2 FRAMESHIFT	20200505_G10X	2.3448	-4.38412	462.816	120.565	A18071	L019		1038
YU227077	01	Pharmakon 1600	Microsource	1503212	49745-95-1, 34368-04-2 [dobutamine]	DOBUTAMINE HYDROCHLORIDE	DOBUTREX	cardiotonic, synthetic; 46236	GUO COV2 FRAMESHIFT	20200505_G10X	1.9083	-4.38306	145.41	89.6336	A18072	P011		1039
YU226565	01	Pharmakon 1600	Microsource	1500293	1094-08-2, 522-00-9 [ethopropazine]	ETHOPROPAZINE HYDROCHLORIDE	profenamine	antiparkinsonian, anticholinergic, synthetic	GUO COV2 FRAMESHIFT	20200505_G10X	2.26418	-4.38012	143.191	127.457	A18070	A018		1040
YU226853	01	Pharmakon 1600	Microsource	1502382	123997-26-2	EPRINOMECTIN	EPRINEX	antiparasitic, synthetic; MK-397	GUO COV2 FRAMESHIFT	20200505_G10X	2.33966	-4.37452	302.071	100.571	A18071	D012		1041
YU225229	02	Pharmakon 1600	Microsource	1500117	549-18-8	AMITRIPTYLINE HYDROCHLORIDE	amitriptyline	antidepressant, synthetic	GUO COV2 FRAMESHIFT	20200505_G10X	2.39133	-4.35075	353.212	80.0999	A18069	F022		1042
YU227251	01	Pharmakon 1600	Microsource	1502386	68767-14-6	LOXOPROFEN	LOXONIN	antiinflammatory, analgesic, synthetic; CS-600	GUO COV2 FRAMESHIFT	20200505_G10X	2.34904	-4.34466	322.888	107.628	A18073	F021		1043
YU225281	02	Pharmakon 1600	Microsource	1505310	90098-04-7	REBAMIPIDE	rebamipide	antiulcer, antioxidant, synthetic	GUO COV2 FRAMESHIFT	20200505_G10X	2.33481	-4.31833	63.2961	104.734	A18073	M018		1044
YU226866	01	Pharmakon 1600	Microsource	1505474	71420-79-6	CEFONICID SODIUM	MONOCID	antibacterial, semisynthetic; SK&F-D-75073-Z	GUO COV2 FRAMESHIFT	20200505_G10X	2.30946	-4.31806	265.657	91.4803	A18071	F020		1045
YU226647	01	Pharmakon 1600	Microsource	1500575	130-61-0, 50-52-2 [thioridazine]	THIORIDAZINE HYDROCHLORIDE	thioridazine	antipsychotic, synthetic	GUO COV2 FRAMESHIFT	20200505_G10X	2.22963	-4.31329	38.0315	160.856	A18070	P007		1046
YU225260	02	Pharmakon 1600	Microsource	1500440	70458-96-7	NORFLOXACIN	norfloxacin	antibacterial, synthetic; MK-366	GUO COV2 FRAMESHIFT	20200505_G10X	2.36961	-4.31124	341.844	85.5211	A18069	G017		1047
YU033848	03	Pharmakon 1600	Microsource	1500325	52-86-8	HALOPERIDOL	haloperidol	antidyskinetic, antipsychotic, synthetic; R-1625, McN-JR-1625	GUO COV2 FRAMESHIFT	20200505_G10X	2.22606	-4.30639	160.84	94.5419	A18070	G004		1048
YU227056	01	Pharmakon 1600	Microsource	1505560	7681-93-8	NATAMYCIN	NATACYN	antibacterial, Steptomyces natalensis; CL-12625, A-5283	GUO COV2 FRAMESHIFT	20200505_G10X	1.86718	-4.28862	187.745	105.157	A18072	J015		1049
YU226531	01	Pharmakon 1600	Microsource	1500212	5870-29-1, 512-15-2 [cyclopentolate]	CYCLOPENTOLATE HYDROCHLORIDE	cyclopentolate	mydriatic, synthetic	GUO COV2 FRAMESHIFT	20200505_G10X	2.21416	-4.28337	142.641	103.024	A18070	E013		1050
YU155500	02	Pharmakon 1600	Microsource	1500275	474-86-2	EQUILIN		estrogen, pregnant mare urine	GUO COV2 FRAMESHIFT	20200505_G10X	2.21156	-4.27833	99.3808	109.166	A18070	O011		1051
YU226602	01	Pharmakon 1600	Microsource	1500434	59-87-0	NITROFURAZONE	ACTIN-N	antiinfective (topical), synthetic	GUO COV2 FRAMESHIFT	20200505_G10X	2.2089	-4.27319	98.4819	78.7595	A18070	O008		1052
YU155452	02	Pharmakon 1600	Microsource	1400208	91-64-5	COUMARIN		antineoplastic, antiinflammatory, antihyperglycaemic, Coumarouna odorata, tonka beans, lavender oil	GUO COV2 FRAMESHIFT	20200505_G10X	2.30698	-4.26687	412.775	112.342	A18073	H020		1053
YU220945	02	Pharmakon 1600	Microsource	1505340	58581-89-8	AZELASTINE HYDROCHLORIDE	ASTENIL	H1 antihistamine (nonsedating); leucotriene synthesis blocker, synthetic	GUO COV2 FRAMESHIFT	20200505_G10X	2.27919	-4.26145	341.94	114.238	A18071	N021		1054
YU225250	02	Pharmakon 1600	Microsource	1500403	41372-08-1, 555-30-6 [anhydrous]	METHYLDOPA	ALDOMET	antihypertensive, synthetic	GUO COV2 FRAMESHIFT	20200505_G10X	2.19645	-4.2491	213.787	123.656	A18070	N012		1055
YU039598	03	Pharmakon 1600	Microsource	1505216	219861-08-2	ESCITALOPRAM OXALATE	escitalopram	antidepressant, 5HT reuptake inhibitor, synthetic; LU26-054-0	GUO COV2 FRAMESHIFT	20200505_G10X	1.84957	-4.24818	180.746	106.634	A18072	J020		1056
YU226951	01	Pharmakon 1600	Microsource	1504832	80370-57-6	CEFTIOFUR HYDROCHLORIDE	EXCENEL	antibacterial, semisynthetic; U-64279	GUO COV2 FRAMESHIFT	20200505_G10X	1.84051	-4.22735	156.003	102.408	A18072	M015		1057
YU226860	01	Pharmakon 1600	Microsource	1505465	3380-34-5	TRICLOSAN	triclosan	antiinfective, synthetic; CH-3565	GUO COV2 FRAMESHIFT	20200505_G10X	2.24969	-4.20629	214.154	75.5516	A18071	F008		1058
YU226634	01	Pharmakon 1600	Microsource	1500529	13292-46-1	RIFAMPIN	RIFADIN	antibacterial (tuberculostatic), semisynthetic; L-5103, Ba-41166/E, NSC-113926	GUO COV2 FRAMESHIFT	20200505_G10X	2.15894	-4.17654	140.293	90.9338	A18070	J005		1059
YU033914	02	Pharmakon 1600	Microsource	1500419	53-84-9	NADIDE		alcohol and narcotic antagonist, synthetic; DPN, CO-1, NAD	GUO COV2 FRAMESHIFT	20200505_G10X	2.23283	-4.17477	264.585	76.8893	A18071	G008		1060
YU155481	02	Pharmakon 1600	Microsource	1500157	1405-37-4, 11003-38-6 [capreomycin]	CAPREOMYCIN SULFATE	CAPASTAT	antibacterial, tuberculostatic, Streptomyces capreolis; 34977	GUO COV2 FRAMESHIFT	20200505_G10X	2.2915	-4.16912	302.971	73.5605	A18069	L022		1061
YU226904	01	Pharmakon 1600	Microsource	1505722	382-67-2	DESOXYMETASONE	desoximetasone	DB00547	GUO COV2 FRAMESHIFT	20200505_G10X	2.22931	-4.1682	196.046	116.811	A18071	P020		1062
YU226917	01	Pharmakon 1600	Microsource	1505782	72558-82-8	CEFTAZIDIME	TAZIDIME	antibacterial, semisynthetic	GUO COV2 FRAMESHIFT	20200505_G10X	1.81311	-4.16443	134.609	84.6538	A18072	C013		1063
YU226559	01	Pharmakon 1600	Microsource	1500270	150-38-9	TRISODIUM ETHYLENEDIAMINE TETRACETATE	edetic acid	chelating agent, antioxidant, synthetic	GUO COV2 FRAMESHIFT	20200505_G10X	2.15107	-4.16132	139.871	93.6003	A18070	O005		1064
YU034171	02	Pharmakon 1600	Microsource	1501109	23288-49-5	PROBUCOL	probucol	antihyperlipidemic, synthetic; DH-581	GUO COV2 FRAMESHIFT	20200505_G10X	2.28226	-4.15231	292.424	79.5416	A18069	M021		1065
YU227231	01	Pharmakon 1600	Microsource	1502024	51940-44-4	PIPEMIDIC ACID	pipemidic acid	antibacterial, synthetic; 1489-RB	GUO COV2 FRAMESHIFT	20200505_G10X	2.23409	-4.13204	75.9736	106.997	A18073	M012		1066
YU225057	02	Pharmakon 1600	Microsource	1502288	139481-59-7	CANDESARTAN		antihypertensive, angiotensin II inhibitor, synthetic; CV-11974	GUO COV2 FRAMESHIFT	20200505_G10X	2.27051	-4.13093	336.328	85.2914	A18069	G022		1067
YU221557	02	Pharmakon 1600	Microsource	212037	150-76-5	MEQUINOL	mequinol	skin depigmentor, synthetic; BMS-181158	GUO COV2 FRAMESHIFT	20200505_G10X	1.79638	-4.12601	179.062	118.784	A18072	P020		1068
YU221362	09	Pharmakon 1600	Microsource	1502013	4759-48-2	ISOTRETINON	isotretionin	antiacne, antineoplastic, semisynthetic; Ro-4-3780	GUO COV2 FRAMESHIFT	20200505_G10X	2.20629	-4.12515	231.825	106.325	A18071	A021		1069
YU226944	01	Pharmakon 1600	Microsource	1505430	333-36-8	FLUROTHYL	INDOKLON	central stimulant, convulsant, synthetic; SK&F-6539	GUO COV2 FRAMESHIFT	20200505_G10X	1.7904	-4.11227	188.671	108.405	A18072	K011		1070
YU226656	01	Pharmakon 1600	Microsource	1500593	4330-99-8, 41375-66-0 [replaced], 84-96-	TRIMEPRAZINE TARTRATE	alimemazine	antipruritic, synthetic;Bay-1219, RP-6549	GUO COV2 FRAMESHIFT	20200505_G10X	2.1182	-4.09772	198.12	129.022	A18070	B018		1071
YU039815	04	Pharmakon 1600	Microsource	1504282	138530-94-6	DEXLANSOPRAZOLE	dexlansoprazole	antiulcer, proton pump inhibitor, synthetic; enantomer of lansoprazole (01503926)	GUO COV2 FRAMESHIFT	20200505_G10X	2.2471	-4.08834	35.9287	39.1536	A18069	O005		1072
YU226735	01	Pharmakon 1600	Microsource	1503210	5593-20-4	BETAMETHASONE 17,21-DIPROPIONATE	DIPROLENE	glucocorticoid, antiinflammatory, semisynthetic	GUO COV2 FRAMESHIFT	20200505_G10X	2.18389	-4.08326	184.61	114.873	A18071	M021		1073
YU226345	01	Pharmakon 1600	Microsource	1501108	1227-61-8	MEFEXAMIDE HYDROCHLORIDE		CNS stimulant, synthetic	GUO COV2 FRAMESHIFT	20200505_G10X	2.24071	-4.07672	376.58	89.1996	A18069	E009		1074
YU226950	01	Pharmakon 1600	Microsource	1505111	1393-48-2	THIOSTREPTON	BRYAMYCIN	antibacterial, Streptomyces aureus	GUO COV2 FRAMESHIFT	20200505_G10X	1.77233	-4.07076	154.868	101.52	A18072	M007		1075
YU034308	02	Pharmakon 1600	Microsource	1504268	124750-99-8, 114798-26-4 [losartan]	LOSARTAN	COZAAR	antihypertensive, AT1 angiotensin II antagonist, synthetic; DuP-753	GUO COV2 FRAMESHIFT	20200505_G10X	2.22563	-4.04927	320.749	87.2217	A18069	H017		1076
YU226989	01	Pharmakon 1600	Microsource	1505691	26864-56-2	PENFLURIDOL	penfluridol	antipsychotic, synthetic; McN-JR-16341, R-16341	GUO COV2 FRAMESHIFT	20200505_G10X	1.75253	-4.02528	218.786	129.06	A18072	G014		1077
YU227053	01	Pharmakon 1600	Microsource	1502384	2998-57-4	ESTRAMUSTINE	estramustine	antineoplastic, synthetic; RO-22-2296	GUO COV2 FRAMESHIFT	20200505_G10X	1.75189	-4.02381	120.402	86.6026	A18072	J007		1078
YU226768	01	Pharmakon 1600	Microsource	1503610	8001-54-5	BENZALKONIUM CHLORIDE	ROCCAL	antiinfective (topical), synthetic	GUO COV2 FRAMESHIFT	20200505_G10X	2.15206	-4.02375	196.682	75.5218	A18071	I014		1079
YU226954	01	Pharmakon 1600	Microsource	1503869	70797-11-4	CEFPIRAMIDE	CEFPIRAN	antibacterial, synthetic; WY-44635	GUO COV2 FRAMESHIFT	20200505_G10X	1.74643	-4.01127	199.132	103.889	A18072	M021		1080
YU034062	02	Pharmakon 1600	Microsource	1500626	97-23-4	DICHLOROPHEN	dichlorophen	anthelmintic, synthetic; G-4	GUO COV2 FRAMESHIFT	20200505_G10X	2.16828	-4.01032	347.465	92.5694	A18073	J016		1081
YU220976	02	Pharmakon 1600	Microsource	1502339	3056-17-5	STAVUDINE	stavudine	antiviral, synthetic; BMY-27857	GUO COV2 FRAMESHIFT	20200505_G10X	1.7451	-4.00822	165.348	107.078	A18072	H009		1082
YU225320	02	Pharmakon 1600	Microsource	1503084	60719-84-8	INAMRINONE	amrinone	cardiac stimulant, synthetic; WIN-40680, AMRINONE	GUO COV2 FRAMESHIFT	20200505_G10X	1.73792	-3.99172	129.293	104.657	A18072	D016		1083
YU226387	01	Pharmakon 1600	Microsource	1501187	77326-96-6, 3385-03-3	FLUNISOLIDE	AEROBID	antiinflammatory, semisynthetic; RS-3999	GUO COV2 FRAMESHIFT	20200505_G10X	2.19086	-3.98601	274.422	89.7833	A18069	E008		1084
YU220934	02	Pharmakon 1600	Microsource	1500264	1229-29-4, 1668-19-5 [doxepin], 4698-39-	DOXEPIN HYDROCHLORIDE	SINEQUAN	antidepressant, synthetic; P-3693A	GUO COV2 FRAMESHIFT	20200505_G10X	2.06026	-3.98564	158.419	109.313	A18070	M015		1085
YU226528	01	Pharmakon 1600	Microsource	1500207	50-04-4, 53-06-5 [cortisone]	CORTISONE ACETATE	CORTONE	glucocorticoid, semisynthetic	GUO COV2 FRAMESHIFT	20200505_G10X	2.05892	-3.98304	88.1347	101.168	A18070	E003		1086
YU227161	01	Pharmakon 1600	Microsource	1505990	1163-36-6, 442-52-4(base)	CLEMIZOLE HYDROCHLORIDE		H1-antihistamine, synthetic; AL-20	GUO COV2 FRAMESHIFT	20200505_G10X	2.15222	-3.98062	305.954	102.805	A18073	G019		1087
YU226764	01	Pharmakon 1600	Microsource	1506181	59643-91-3	IMEXON	AMPLIMEXON	antineoplastic, synthetic	GUO COV2 FRAMESHIFT	20200505_G10X	2.1268	-3.97652	301.912	123.239	A18071	E022		1088
YU226689	01	Pharmakon 1600	Microsource	1500844	68-19-9	CYANOCOBALAMIN	RUBRAMIN	vitamin, coenzyme B12, Vitamin B12; cyanocobalamin	GUO COV2 FRAMESHIFT	20200505_G10X	2.04964	-3.96509	188.359	144.624	A18070	N014		1089
YU225256	02	Pharmakon 1600	Microsource	1502312	124858-35-1	NADIFLOXACIN	nadifloxacin	antibacterial, synthetic; OPC-7251	GUO COV2 FRAMESHIFT	20200505_G10X	2.13029	-3.94007	391.493	104.136	A18073	J021		1090
YU224129	03	Pharmakon 1600	Microsource	1505433	29094-61-9	GLIPIZIDE	glipizide	antidiabetic, synthetic; CP-28720, K-4024	GUO COV2 FRAMESHIFT	20200505_G10X	2.10287	-3.93179	174.722	79.5097	A18071	B020		1091
YU034382	02	Pharmakon 1600	Microsource	1503206	37693-01-9	CLOFOCTOL	clofoctol	antibacterial, synthetic	GUO COV2 FRAMESHIFT	20200505_G10X	2.12434	-3.92905	49.9321	98.265	A18073	P017		1092
YU034429	02	Pharmakon 1600	Microsource	1503339	122-16-7	SULFANITRAN	sulfanitran	antibacterial, coccidiostat, synthetic; NSC-77120	GUO COV2 FRAMESHIFT	20200505_G10X	1.6992	-3.9028	170.928	100.645	A18072	D009		1093
YU033714	04	Pharmakon 1600	Microsource	1500152	55-98-1	BUSULFAN	busulfan	antineoplastic, alkylating agent, synthetic	GUO COV2 FRAMESHIFT	20200505_G10X	2.13724	-3.88846	351.534	92.8345	A18069	L016		1094
YU227034	01	Pharmakon 1600	Microsource	1506066	581-88-4	DEBRISOQUIN SULFATE	debrisoquine	anti-hypertensive, synthetic; RO-5-3307/1	GUO COV2 FRAMESHIFT	20200505_G10X	1.68532	-3.87091	138.43	88.0362	A18072	D013		1095
YU227124	01	Pharmakon 1600	Microsource	1502040	56796-39-5	CEFMETAZOLE SODIUM	ZEFAZONE	antibacterial, semisynthetic	GUO COV2 FRAMESHIFT	20200505_G10X	1.68499	-3.87016	189.825	140.979	A18072	N022		1096
YU227255	01	Pharmakon 1600	Microsource	212151	72-80-0	CHLORQUINALDOL	chlorquinaldol	antiinfectant, antifungal, synthetic	GUO COV2 FRAMESHIFT	20200505_G10X	2.08596	-3.85806	335.428	113.455	A18073	H021		1097
YU227080	01	Pharmakon 1600	Microsource	300607	153-18-4	RUTIN	rutoside	vascular protectant, Ruta graveolens, widespread in plants	GUO COV2 FRAMESHIFT	20200505_G10X	1.67906	-3.85653	125.396	118.273	A18072	P021		1098
YU226370	01	Pharmakon 1600	Microsource	1500277	129-51-1, 60-79-7 [ergonovine]	ERGONOVINE MALEATE	ERGOTRATE	oxytocic, 5HT antagonist, ergot and Convolvulvaceae spp	GUO COV2 FRAMESHIFT	20200505_G10X	2.11786	-3.85321	282.845	76.8796	A18069	M013		1099
YU226734	01	Pharmakon 1600	Microsource	1503209	24868-20-0, 14663-23-1 [anhydrous], 7261	DANTROLENE SODIUM	DANTRIUM	muscle relaxant (skeletal), synthetic; F-440	GUO COV2 FRAMESHIFT	20200505_G10X	2.0601	-3.85181	275.267	113.033	A18071	M019		1100
YU227183	01	Pharmakon 1600	Microsource	1504511	15879-93-3	CHLORALOSE	ALFAKIL	anesthetic, synthetic	GUO COV2 FRAMESHIFT	20200505_G10X	2.07687	-3.84125	174.007	110.255	A18073	M021		1101
YU224347	03	Pharmakon 1600	Microsource	1502376	106685-40-9	ADAPALENE	adapalene	anti-acne, synthetic; CD-271	GUO COV2 FRAMESHIFT	20200505_G10X	1.6724	-3.84124	171.609	101.546	A18072	H011		1102
YU226649	01	Pharmakon 1600	Microsource	1500578	26921-17-5, 91524-16-2 [timolol]	TIMOLOL MALEATE	BLOCADREN	betaadrenergic blocker, synthetic	GUO COV2 FRAMESHIFT	20200505_G10X	1.98505	-3.84014	91.0884	100.035	A18070	P011		1103
YU227071	01	Pharmakon 1600	Microsource	1300012	299-28-5	CALCIUM GLUCEPTATE		calcium replenisher, synthetic	GUO COV2 FRAMESHIFT	20200505_G10X	1.66813	-3.83142	197.411	112.13	A18072	N015		1104
YU226489	01	Pharmakon 1600	Microsource	1500126	154-68-7, 91-75-8 [antazoline]	ANTAZOLINE PHOSPHATE	antazoline	antihistaminic, synthetic	GUO COV2 FRAMESHIFT	20200505_G10X	2.10246	-3.82519	381.5	91.6555	A18069	H018		1105
YU039560	05	Pharmakon 1600	Microsource	1505201	104227-87-4	FAMCICLOVIR	famciclovir	antiviral, synthetic; BRL-42810	GUO COV2 FRAMESHIFT	20200505_G10X	2.03997	-3.81417	357.109	90.6139	A18071	H019		1106
YU226447	01	Pharmakon 1600	Microsource	1505321	80621-81-4	RIFAXIMIN	XIFAXAN	antibacterial, RNA synthesis inhibitor, semisynthetic	GUO COV2 FRAMESHIFT	20200505_G10X	2.08769	-3.79832	360.256	90.2764	A18069	J015		1107
YU225009	02	Pharmakon 1600	Microsource	1505022	2078-54-8	PROPOFOL	propofol	anesthetic, synthetic; ICI-35868	GUO COV2 FRAMESHIFT	20200505_G10X	2.08439	-3.79231	216.355	68.9287	A18069	J003		1108
YU226519	01	Pharmakon 1600	Microsource	1500190	28657-80-9	CINOXACIN	cinoxacin	antibacterial, synthetic; 64716	GUO COV2 FRAMESHIFT	20200505_G10X	1.95803	-3.78786	125.616	141.994	A18070	A021		1109
YU033756	02	Pharmakon 1600	Microsource	1500202	130-16-5	CLOXYQUIN	cloxiquine	antibacterial, antifungal, synthetic	GUO COV2 FRAMESHIFT	20200505_G10X	1.95781	-3.78745	152.328	112.028	A18070	C017		1110
YU227041	01	Pharmakon 1600	Microsource	1505263	81403-80-7	ALFUZOSIN HYDROCHLORIDE	alfuzosin	DB00346	GUO COV2 FRAMESHIFT	20200505_G10X	1.64192	-3.77122	162.113	97.8337	A18072	F011		1111
YU226437	01	Pharmakon 1600	Microsource	1504152	63612-50-0	NILUTAMIDE	nilutamide	antiandrogen, synthetic; RU-23908	GUO COV2 FRAMESHIFT	20200505_G10X	2.07273	-3.77109	261.526	74.139	A18069	F017		1112
YU226413	01	Pharmakon 1600	Microsource	1505113	42461-84-7	FLUNIXIN MEGLUMINE	BANAMINE	analgesic, antiinflammatory, synthetic; SCH-14714	GUO COV2 FRAMESHIFT	20200505_G10X	2.07181	-3.76942	315.009	80.5831	A18069	M018		1113
YU227188	01	Pharmakon 1600	Microsource	1504504	2037-95-8	CARSALAM	carsalam	analgesic, synthetic	GUO COV2 FRAMESHIFT	20200505_G10X	2.03655	-3.76668	39.5887	130.184	A18073	O013		1114
YU227302	01	Pharmakon 1600	Microsource	1504116	566-48-3	FORMESTANE		antineoplastic, aromatase inhibitor, synthetic; CGP-32349	GUO COV2 FRAMESHIFT	20200505_G10X	2.0362	-3.76604	307.007	98.9382	A18073	F018		1115
YU034057	03	Pharmakon 1600	Microsource	1500616	97-44-9	ACETARSOL	acetarsol	antiprotozoal; diethylamine salt as antiphilitic, synthetic	GUO COV2 FRAMESHIFT	20200505_G10X	2.0355	-3.76475	279.226	128.478	A18073	B020		1116
YU226945	01	Pharmakon 1600	Microsource	1502423	60925-61-3	CEFORANIDE	PRECEF	antibacterial, semisynthetic;BLS-786	GUO COV2 FRAMESHIFT	20200505_G10X	1.63885	-3.76417	151.993	108.216	A18072	K013		1117
YU227104	01	Pharmakon 1600	Microsource	1503301	31884-76-1	SULFANILATE ZINC	NIZIN	antibacterial, synthetic	GUO COV2 FRAMESHIFT	20200505_G10X	1.63412	-3.75331	180.802	113.404	A18072	J010		1118
YU227082	01	Pharmakon 1600	Microsource	1502282	61825-94-3	OXALIPLATIN	ELOXATIN	antineoplastic, synthetic; SR-96669, RP-54780	GUO COV2 FRAMESHIFT	20200505_G10X	1.62378	-3.72957	171.647	107.906	A18072	B014		1119
YU224978	02	Pharmakon 1600	Microsource	1500495	19237-84-4, 19216-56-9 [prazosin]	PRAZOSIN HYDROCHLORIDE	MINIPRESS	antihypertensive, synthetic; CP-12299-1	GUO COV2 FRAMESHIFT	20200505_G10X	1.92609	-3.72608	123.818	90.4268	A18070	D011		1120
YU226711	01	Pharmakon 1600	Microsource	1502197	129-77-1, 82-98-4 [piperidolate]	PIPERIDOLATE HYDROCHLORIDE	DACTIL	antispasmodic, synthetic	GUO COV2 FRAMESHIFT	20200505_G10X	1.99279	-3.72596	433.629	106.436	A18071	E019		1121
YU022483	02	Pharmakon 1600	Microsource	1504505	138-41-0	CARZENIDE	carzenide	diuretic, carbonic anhydrase inhibitor, synthetic	GUO COV2 FRAMESHIFT	20200505_G10X	2.00981	-3.71722	364.811	106.926	A18073	G017		1122
YU227031	01	Pharmakon 1600	Microsource	1506178	339-72-0	LEVCYCLOSERINE	levcycloserine	enzyme inhibitor, Gaucher"s disease therapy, synthetic	GUO COV2 FRAMESHIFT	20200505_G10X	1.61592	-3.71152	137.389	94.8173	A18072	D005		1123
YU226690	01	Pharmakon 1600	Microsource	1500847	57-88-5	CHOLESTEROL		emulsifying agent, common animal sterol	GUO COV2 FRAMESHIFT	20200505_G10X	1.9151	-3.70482	137.761	140.625	A18070	N016		1124
YU226433	01	Pharmakon 1600	Microsource	1506104	55589-62-3	ACESULFAME POTASSIUM	SUNETT	sweetener, synthetic	GUO COV2 FRAMESHIFT	20200505_G10X	2.03482	-3.70212	123.067	66.0135	A18069	F003		1125
YU226758	01	Pharmakon 1600	Microsource	1503278	70476-82-3, 65271-80-9 [mitoxantrone]	MITOXANTRONE HYDROCHLORIDE	mitoxantrone	antineoplastic, semisynthetic; CL-232315	GUO COV2 FRAMESHIFT	20200505_G10X	1.97756	-3.69749	27.6776	14.5804	A18071	E006		1126
YU227236	01	Pharmakon 1600	Microsource	211175	621-42-1	METACETAMOL	metacetamol	analgesic, synthetic; BS-749	GUO COV2 FRAMESHIFT	20200505_G10X	1.99819	-3.69574	27.0027	70.4426	A18073	O004		1127
YU033744	02	Pharmakon 1600	Microsource	1500187	77-36-1	CHLORTHALIDONE	chlortalidone	diuretic, antihypertensive, synthetic; G-33182	GUO COV2 FRAMESHIFT	20200505_G10X	1.90887	-3.69277	68.4309	126.548	A18070	A015		1128
YU227072	01	Pharmakon 1600	Microsource	1505831	486460-32-6	SITAGLIPTIN MONOPHOSPHATE MONOHYDRATE	JANUVIA	DPP4 inhibitor, antidiabetic, synthetic; MK-0431	GUO COV2 FRAMESHIFT	20200505_G10X	1.60408	-3.68431	194.233	86.8213	A18072	N017		1129
YU033879	02	Pharmakon 1600	Microsource	1500362	65277-42-1	KETOCONAZOLE	ketoconazole	antifungal, PXR/SRC1 & CAR/SRC1 inhibitor, synthetic; R-41400	GUO COV2 FRAMESHIFT	20200505_G10X	1.90288	-3.68118	106.407	93.8695	A18070	M006		1130
YU226756	01	Pharmakon 1600	Microsource	1503270	1786-81-8, 721-50-6 [prilocaine]	PRILOCAINE HYDROCHLORIDE	prilocaine	anesthetic (local), synthetic; Astra-1512, L-67	GUO COV2 FRAMESHIFT	20200505_G10X	1.96793	-3.67949	271.336	104.393	A18071	C020		1131
YU220989	03	Pharmakon 1600	Microsource	1506038	106266-06-2	RISPERIDONE	risperidone	neuroleptic, synthetic; R-64766	GUO COV2 FRAMESHIFT	20200505_G10X	1.96705	-3.67783	327.882	103.601	A18071	D022		1132
YU226481	01	Pharmakon 1600	Microsource	1500109	5560-59-8, 150-59-4 [alverine]	ALVERINE CITRATE	SPASMAVERINE	anticholinergic, synthetic	GUO COV2 FRAMESHIFT	20200505_G10X	2.00719	-3.65185	34.0652	64.6332	A18069	F008		1133
YU226938	01	Pharmakon 1600	Microsource	1505248	976-71-6	CANRENONE		aldosterone antagonist; antifibrogenic, synthetic; SC-9376	GUO COV2 FRAMESHIFT	20200505_G10X	1.58885	-3.64934	181.162	108.644	A18072	I015		1134
YU227269	01	Pharmakon 1600	Microsource	1500990	471-53-4	ENOXOLONE		antitussive, antiinflammatory, antibacterial, derivative	GUO COV2 FRAMESHIFT	20200505_G10X	1.96698	-3.638	17.3458	49.0744	A18073	N003		1135
YU226727	01	Pharmakon 1600	Microsource	1503111	104376-79-6, 73384-59-5 [ceftriaxone]	CEFTRIAXONE SODIUM TRIHYDRATE	ROCEPHIN	antibacterial, semisynthetic; RO-13-9904	GUO COV2 FRAMESHIFT	20200505_G10X	1.94561	-3.63775	303.977	91.9332	A18071	K017		1136
YU226386	01	Pharmakon 1600	Microsource	1503874	3819-00-9	PIPERACETAZINE	piperacetazine	antipsychotic, synthetic; PC-1421	GUO COV2 FRAMESHIFT	20200505_G10X	1.9987	-3.63641	352.876	88.1199	A18069	E004		1137
YU225120	02	Pharmakon 1600	Microsource	1506165	90-05-1	GUAIACOL	ANASTIL	expectorant, synthesis	GUO COV2 FRAMESHIFT	20200505_G10X	1.95977	-3.62467	355.383	92.4712	A18073	N020		1138
YU227093	01	Pharmakon 1600	Microsource	1500490	110-85-0, 144-29-6 [anhydrous], 41372-10	PIPERAZINE		anthelmintic, synthetic	GUO COV2 FRAMESHIFT	20200505_G10X	1.56595	-3.59674	186.345	97.4001	A18072	F018		1139
YU033794	02	Pharmakon 1600	Microsource	1500252	59-52-9	DIMERCAPROL	dimercaprol	chelating agent (As, Au, Hg antidote), synthetic	GUO COV2 FRAMESHIFT	20200505_G10X	1.96034	-3.56662	142.932	65.2922	A18069	D004		1140
YU225001	02	Pharmakon 1600	Microsource	1500519	59-33-6, 91-84-9 [pyrilamine]	PYRILAMINE MALEATE	mepyramine	antihistaminic, synthetic; RP-2786	GUO COV2 FRAMESHIFT	20200505_G10X	1.84083	-3.56115	102.371	88.4962	A18070	H007		1141
YU034468	02	Pharmakon 1600	Microsource	2300332	518-28-5	PODOFILOX	CONDYLOX	antineoplastic, inhibits microtubule assembly, and human DNA topoisomerase II; antimitotic agent, Podophylum peltatum; podophylotoxin	GUO COV2 FRAMESHIFT	20200505_G10X	1.95558	-3.55795	18.6725	74.4272	A18069	N021		1142
YU227245	01	Pharmakon 1600	Microsource	1502003	2438-72-4	BUFEXAMAC	bufexamac	antiinflammatory, analgesic, antipyretic, synthetic; CP-1044-J3	GUO COV2 FRAMESHIFT	20200505_G10X	1.9221	-3.55501	125.86	129.419	A18073	B005		1143
YU226805	01	Pharmakon 1600	Microsource	1505979	297-76-7	ETHYNODIOL DIACETATE		progestin, semisynthetic; SC-11800	GUO COV2 FRAMESHIFT	20200505_G10X	1.90121	-3.55473	253.943	94.8062	A18071	F021		1144
YU226939	01	Pharmakon 1600	Microsource	1500903	33419-42-0	ETOPOSIDE	VEPESID	antineoplastic, semisynthetic; VP-16-213	GUO COV2 FRAMESHIFT	20200505_G10X	1.53897	-3.53476	124.772	113.802	A18072	I019		1145
YU033875	02	Pharmakon 1600	Microsource	1500358	87-33-2	ISOSORBIDE DINITRATE	isosorbide dinitrate	antianginal, semisynthetic	GUO COV2 FRAMESHIFT	20200505_G10X	1.90666	-3.52645	109.658	110.284	A18073	J006		1146
YU033769	02	Pharmakon 1600	Microsource	1500222	80-08-0	DAPSONE	dapsone	antibacterial, leprostatic, dermatitis herpetiformis suppressant, synthetic; NSC-6091	GUO COV2 FRAMESHIFT	20200505_G10X	1.82288	-3.52642	102.463	97.126	A18070	G007		1147
YU220995	03	Pharmakon 1600	Microsource	1504263	122320-73-4	ROSIGLITAZONE MALEATE	AVANDIA	antidiabetic, synthetic; BRL-49653	GUO COV2 FRAMESHIFT	20200505_G10X	1.93821	-3.52634	328.688	90.2177	A18069	H015		1148
YU226947	01	Pharmakon 1600	Microsource	1503862	3978-86-7	AZATADINE MALEATE	OPTIMINE	H1-antihistamine, synthetic; SCH-10649	GUO COV2 FRAMESHIFT	20200505_G10X	1.53046	-3.51522	198.413	123.213	A18072	K019		1149
YU034208	02	Pharmakon 1600	Microsource	1501154	7681-76-7	RONIDAZOLE	ronidazole	antiprotozoal, synthetic	GUO COV2 FRAMESHIFT	20200505_G10X	1.53028	-3.5148	162.586	101.222	A18072	B017		1150
YU226591	01	Pharmakon 1600	Microsource	1500357	51-30-9, 7683-59-2 [isoproterenol]	ISOPROTERENOL HYDROCHLORIDE	isoprenaline	bronchodilator, synthetic	GUO COV2 FRAMESHIFT	20200505_G10X	1.81681	-3.51468	176.288	113.508	A18070	K018		1151
YU227268	01	Pharmakon 1600	Microsource	1500909	143-57-7	PROTOVERATRINE A	PROTALBA	antihypertensive, emetic; , Veratrum album, V viride, V nigrum	GUO COV2 FRAMESHIFT	20200505_G10X	1.89968	-3.51353	418.77	109.233	A18073	L021		1152
YU227319	01	Pharmakon 1600	Microsource	1506185	98-79-3	PIDOLIC ACID	pidolic acid	, vegetables, fruits and grasses	GUO COV2 FRAMESHIFT	20200505_G10X	1.88081	-3.47863	401.379	96.9466	A18073	L020		1153
YU226816	01	Pharmakon 1600	Microsource	1505210	84485-00-7; 106650-56-0 (base); 125494-5	SIBUTRAMINE HYDROCHLORIDE	sibutramine	anorexic, antidepressant, inhibitor of 5HT, norepinephrine & dopamine uptake, synthetic; BTS-54524	GUO COV2 FRAMESHIFT	20200505_G10X	1.85755	-3.4731	306.638	78.6643	A18071	J011		1154
YU221048	02	Pharmakon 1600	Microsource	1504403	142057-77-0	DONEPEZIL HYDROCHLORIDE	ARICEPT	acetylcholinesterase inhibitor (reversible), cognitive enhancer, synthetic; E-2020, BNAG	GUO COV2 FRAMESHIFT	20200505_G10X	1.85602	-3.47024	300.403	86.6805	A18071	F009		1155
YU226916	01	Pharmakon 1600	Microsource	1505763	130-40-5	RIBOFLAVIN 5-PHOSPHATE SODIUM		vitamin, enzyme cofactor, wdiespread in plants and animals	GUO COV2 FRAMESHIFT	20200505_G10X	1.50955	-3.46719	141.532	86.2939	A18072	C009		1156
YU224970	02	Pharmakon 1600	Microsource	2300270	85371-64-8, 60560-33-0 [anhydrous]	PINACIDIL	PINDAC	K channel agonist, antihypertensive, synthetic	GUO COV2 FRAMESHIFT	20200505_G10X	1.50523	-3.45728	165.707	92.2087	A18072	D012		1157
YU040022	03	Pharmakon 1600	Microsource	1505682	89778-27-8	TOREMIPHENE CITRATE	toremifene	antineoplastic, anti-estrogen, synthetic; FC-1157a	GUO COV2 FRAMESHIFT	20200505_G10X	1.50263	-3.45131	86.9584	96.7456	A18072	D003		1158
YU033805	02	Pharmakon 1600	Microsource	1503892	586-60-7	DYCLONINE HYDROCHLORIDE	DYCLONE	anesthetic (local), synthetic	GUO COV2 FRAMESHIFT	20200505_G10X	1.88953	-3.43779	188.514	75.2438	A18069	B004		1159
YU039453	04	Pharmakon 1600	Microsource	1500208	486-56-6, 5695-98-7[fumarate]	COTININE	cotinine	antidepressant, Nicotiana tabacum	GUO COV2 FRAMESHIFT	20200505_G10X	1.77257	-3.42909	119.525	96.9332	A18070	E005		1160
YU227295	01	Pharmakon 1600	Microsource	1505323	22232-54-8	CARBIMAZOLE	carbimazole	DB00389	GUO COV2 FRAMESHIFT	20200505_G10X	1.85055	-3.42267	235.472	123.059	A18073	D022		1161
YU040146	03	Pharmakon 1600	Microsource	1502391	155213-67-5	RITONAVIR	ritonavir	antiviral, synthetic; Abbott-84538	GUO COV2 FRAMESHIFT	20200505_G10X	1.87932	-3.4192	386.68	83.0513	A18069	I017		1162
YU033715	04	Pharmakon 1600	Microsource	1500155	58-08-2, 5743-12-4 [monohydrate]	CAFFEINE	NODOZ	CNS stimulant, Cofea, Theobroma, Camelia and Cola spp	GUO COV2 FRAMESHIFT	20200505_G10X	1.87255	-3.40689	379.823	86.888	A18069	L018		1163
YU034046	03	Pharmakon 1600	Microsource	1500599	1508-75-4	TROPICAMIDE	MYRDRIACYL	anticholinergic (opthalmic), synthetic	GUO COV2 FRAMESHIFT	20200505_G10X	1.76042	-3.40558	167.096	95.5669	A18070	D008		1164
YU226811	01	Pharmakon 1600	Microsource	1505178	91374-21-9	ROPINIROLE HYDROCHLORIDE	REQUIP	dopamine receptor agonist, antiParkinsonian, synthetic; SK&F-101468	GUO COV2 FRAMESHIFT	20200505_G10X	1.81121	-3.38645	316.287	96.0638	A18071	H013		1165
YU227220	01	Pharmakon 1600	Microsource	1503218	543-15-7, 372-66-7 [heptaminol]	HEPTAMINOL HYDROCHLORIDE		vasodilator, synthetic	GUO COV2 FRAMESHIFT	20200505_G10X	1.82753	-3.3801	396.344	105.108	A18073	I020		1166
YU222065	03	Pharmakon 1600	Microsource	1505329	58066-85-6	MILTEFOSINE	miltefosine	antineoplastic, synthetic; D-18506, HDPC	GUO COV2 FRAMESHIFT	20200505_G10X	1.82718	-3.37944	250.255	142.872	A18073	E021		1167
YU222221	03	Pharmakon 1600	Microsource	2300307	152-11-4, 52-53-9 [verapamil]	VERAPAMIL HYDROCHLORIDE	verapamil	adrenegic blocker, Ca channel blocker, coronary vasodilator, antiarrhythmic, synthetic; D-365, CP-16533-1	GUO COV2 FRAMESHIFT	20200505_G10X	1.47086	-3.37833	180.102	100.951	A18072	D014		1168
YU227109	01	Pharmakon 1600	Microsource	330021	121-75-5	MALATHION	OVIDE	pediculicide, insecticide, cholinesterase inhibitor, synthetic	GUO COV2 FRAMESHIFT	20200505_G10X	1.4707	-3.37796	171.571	105.954	A18072	L008		1169
YU226448	01	Pharmakon 1600	Microsource	1506124	62-13-5, 99-45-6 (base)	ADRENOLONE HYDROCHLORIDE	STRYPHNASAL	adrenergic (opthalmic), synthetic	GUO COV2 FRAMESHIFT	20200505_G10X	1.84693	-3.36028	316.798	84.5207	A18069	J017		1170
YU227234	01	Pharmakon 1600	Microsource	1502045	19562-30-2	PIROMIDIC ACID	piromidic acid	antibacterial, synthetic; PD-93	GUO COV2 FRAMESHIFT	20200505_G10X	1.81102	-3.34956	373.323	94.5388	A18073	M020		1171
YU155274	02	Pharmakon 1600	Microsource	1505955	1264-72-8	COLISTIN SULFATE	BELCOMYCINE	antibacterial, Bacillus polymyxa colistinus; polymyxin E	GUO COV2 FRAMESHIFT	20200505_G10X	1.45829	-3.34947	150.517	96.3155	A18072	E011		1172
YU226424	01	Pharmakon 1600	Microsource	1500594	554-92-7, 138-56-7 [trimethobenzamide]	TRIMETHOBENZAMIDE HYDROCHLORIDE	trimethobenzamide	antiemetic, synthetic	GUO COV2 FRAMESHIFT	20200505_G10X	1.83755	-3.34322	214.23	106.357	A18069	B017		1173
YU226367	01	Pharmakon 1600	Microsource	1505446	65473-14-5	NAFTIFINE HYDROCHLORIDE	NAFTIN	antifungal, synthetic; AW-105-843	GUO COV2 FRAMESHIFT	20200505_G10X	1.83545	-3.33939	384.631	87.2331	A18069	K015		1174
YU224334	03	Pharmakon 1600	Microsource	1503051	127-47-9	RETINYL ACETATE		vitamin precursor, semisynthetic	GUO COV2 FRAMESHIFT	20200505_G10X	1.8045	-3.3375	307.876	118.863	A18073	B021		1175
YU034543	02	Pharmakon 1600	Microsource	1500345	10246-75-0, 68-88-2 [hydroxyzine]	HYDROXYZINE PAMOATE	hydroxyzine	anxiolytic, antihistaminic, synthetic	GUO COV2 FRAMESHIFT	20200505_G10X	1.72362	-3.33439	179.26	108.918	A18070	I014		1176
YU155602	02	Pharmakon 1600	Microsource	1501111	553-12-8	PROTOPORPHYRIN IX		hepatoprotectant, mamalian feces, avian pigment	GUO COV2 FRAMESHIFT	20200505_G10X	1.78557	-3.3025	71.1223	121.42	A18073	K004		1177
YU221362	10	Pharmakon 1600	Microsource	1502016	302-79-4	TRETINOIN	tretinoin	keratolytic, antiacne, antineoplastic, semisynthetic; UNII-5688UTCO1R	GUO COV2 FRAMESHIFT	20200505_G10X	1.43622	-3.29876	168.166	100.04	A18072	G007		1178
YU034064	02	Pharmakon 1600	Microsource	1500632	84-16-2	HEXESTROL	hexestrol	estrogen, antineoplastic (hormonal), synthetic; NSC-9894	GUO COV2 FRAMESHIFT	20200505_G10X	1.78098	-3.29399	281.789	108.18	A18073	F015		1179
YU227022	01	Pharmakon 1600	Microsource	1501115	23277-43-2, 20594-83-6 [nalbuphine]	NALBUPHINE HYDROCHLORIDE	NUBAIN	analgesic, narcotic antagonist, synthetic; EN-2234A	GUO COV2 FRAMESHIFT	20200505_G10X	1.42948	-3.28329	176.868	110.304	A18072	O016		1180
YU034195	02	Pharmakon 1600	Microsource	1501140	59-47-2	MEPHENESIN	mephenesin	muscle relaxant (skeletal), synthetic	GUO COV2 FRAMESHIFT	20200505_G10X	1.80384	-3.28187	329.769	86.66	A18069	M020		1181
YU226987	01	Pharmakon 1600	Microsource	1502373	76168-82-6	RAMOPLANIN [A2 shown; 2mM]		antibacterial, Actinoplanes spp; MDL-62198	GUO COV2 FRAMESHIFT	20200505_G10X	1.42568	-3.27455	175.714	95.6358	A18072	G010		1182
YU226871	01	Pharmakon 1600	Microsource	1505498	3598-37-6	ACEPROMAZINE MALEATE	ATRAVET	sedative, synthetic; 1522-CB	GUO COV2 FRAMESHIFT	20200505_G10X	1.75117	-3.2742	426.6	101.286	A18071	H012		1183
YU033893	02	Pharmakon 1600	Microsource	1500390	586-06-1, 5874-97-5 [metaproterenol sulf	METAPROTERENOL	orciprenaline	bronchodilator, synthetic	GUO COV2 FRAMESHIFT	20200505_G10X	1.79479	-3.26542	208.64	81.8482	A18069	C003		1184
YU226349	01	Pharmakon 1600	Microsource	1505519	51781-21-6	CARTEOLOL HYDROCHLORIDE	CARTROL	beta-adrenergic blocker, synthetic; OPC-1085	GUO COV2 FRAMESHIFT	20200505_G10X	1.79316	-3.26244	360.442	91.9341	A18069	E017		1185
YU226340	01	Pharmakon 1600	Microsource	1500399	61-16-5, 390-28-3 [methoxamine]	METHOXAMINE HYDROCHLORIDE	methoxamine	alpha1 adrenoreceptor agonist, vasoconstrictor, synthetic	GUO COV2 FRAMESHIFT	20200505_G10X	1.78095	-3.24023	307.145	93.1542	A18069	C013		1186
YU226377	01	Pharmakon 1600	Microsource	1505462	4065-45-6	SULISOBENZONE	SUNGARD	ultraviolet screen, synthetic; NSC-60584	GUO COV2 FRAMESHIFT	20200505_G10X	1.77486	-3.22915	206.217	76.6232	A18069	O021		1187
YU225069	02	Pharmakon 1600	Microsource	1300029	6284-40-8	MEGLUMINE		diagnostic aid, semisynthetic	GUO COV2 FRAMESHIFT	20200505_G10X	1.40299	-3.22245	38.9487	79.9408	A18072	A003		1188
YU226911	01	Pharmakon 1600	Microsource	1505780	537-12-2	DIPERODON HYDROCHLORIDE		analgesic, anesthetic, synthetic	GUO COV2 FRAMESHIFT	20200505_G10X	1.40153	-3.21908	174.938	104.95	A18072	A015		1189
YU227096	01	Pharmakon 1600	Microsource	1500613	81-81-2, 2610-86-8 [warfarin potassium],	WARFARIN	COUMADIN	anticoagulant, rodenticide, synthetic	GUO COV2 FRAMESHIFT	20200505_G10X	1.39958	-3.21462	176.887	103.552	A18072	H010		1190
YU227317	01	Pharmakon 1600	Microsource	1506195	13946-02-6	IPROHEPTINE	iproheptine	vasoconstrictor, antihistamine, nasal decongestant, synthetic	GUO COV2 FRAMESHIFT	20200505_G10X	1.73134	-3.20218	86.6832	101.089	A18073	L016		1191
YU226454	01	Pharmakon 1600	Microsource	1505389	36282-47-0	TRAMADOL HYDROCHLORIDE	ULTRAM	analgesic, synthetic; U-26225A, CG-315E	GUO COV2 FRAMESHIFT	20200505_G10X	1.75306	-3.18949	293.952	83.7991	A18069	L013		1192
YU226760	01	Pharmakon 1600	Microsource	1500420	7177-50-6, 985-16-0 [anhydrous], 147-52-	NAFCILLIN SODIUM	NALLPEN	antibacterial, semisynthetic; WY-3277	GUO COV2 FRAMESHIFT	20200505_G10X	1.69613	-3.17129	329.312	99.8014	A18071	E014		1193
YU227314	01	Pharmakon 1600	Microsource	1502315	77191-36-7	NEFIRACETAM	nefiracetam	analgesic, antiinflammatory, synthetic	GUO COV2 FRAMESHIFT	20200505_G10X	1.71369	-3.16954	101.42	67.7754	A18073	L004		1194
YU227038	01	Pharmakon 1600	Microsource	1500391	62-51-1, 55-92-5 [methacholine]	METHACHOLINE CHLORIDE	methacholine chloride	cholinergic, diagnostic aid, synthetic	GUO COV2 FRAMESHIFT	20200505_G10X	1.37898	-3.16731	126.512	96.0179	A18072	F003		1195
YU227227	01	Pharmakon 1600	Microsource	1500999	1679-76-1	DROFENINE HYDROCHLORIDE	drofenine	antispasmodic, synthetic	GUO COV2 FRAMESHIFT	20200505_G10X	1.71085	-3.16429	356.893	110.133	A18073	K022		1196
YU225262	02	Pharmakon 1600	Microsource	1502044	82419-36-1	OFLOXACIN	ofloxacin	antibacterial, synthetic	GUO COV2 FRAMESHIFT	20200505_G10X	1.73752	-3.16121	373.226	90.7742	A18069	I018		1197
YU220984	03	Pharmakon 1600	Microsource	1505024	132539-06-1	OLANZAPINE	ZYPREXA	antipsychotic, synthetic; LY-170053	GUO COV2 FRAMESHIFT	20200505_G10X	1.72822	-3.1443	282.361	88.6194	A18069	C015		1198
YU226687	01	Pharmakon 1600	Microsource	1500838	67-97-0	CHOLECALCIFEROL	colecalciferol	vitamin D3, fish oils	GUO COV2 FRAMESHIFT	20200505_G10X	1.61957	-3.13312	168.692	109.284	A18070	N008		1199
YU226401	01	Pharmakon 1600	Microsource	1505347	83-88-5	RIBOFLAVIN	FLAVAXIN	Vitamin B2; Vitamin cofactor; LD50(rat) 560 mg/kg ip, retina, whey and urine	GUO COV2 FRAMESHIFT	20200505_G10X	1.7194	-3.12825	339.31	91.5665	A18069	K008		1200
YU226379	01	Pharmakon 1600	Microsource	1502272	71486-22-1	VINORELBINE	NAVELBINE	antineoplastic, synthetic; KW-2307	GUO COV2 FRAMESHIFT	20200505_G10X	1.71887	-3.12728	15.5418	23.8726	A18069	A010		1201
YU226394	01	Pharmakon 1600	Microsource	1502028	23325-78-2, 15686-71-2 [anhydrous]	CEPHALEXIN	KEFLEX	antibacterial, semisynthetic	GUO COV2 FRAMESHIFT	20200505_G10X	1.71671	-3.12336	349.485	85.4674	A18069	G018		1202
YU227123	01	Pharmakon 1600	Microsource	1502348	101831-37-2	DICLAZURIL	diclazuril	coccidiostat, synthetic; R-64433	GUO COV2 FRAMESHIFT	20200505_G10X	1.35543	-3.11321	156.627	125.756	A18072	N020		1203
YU226819	01	Pharmakon 1600	Microsource	1500418	2239548	MOXALACTAM DISODIUM	MOXAM	antibacterial, semisynthetic; LY-127935	GUO COV2 FRAMESHIFT	20200505_G10X	1.66473	-3.11258	306.082	105.171	A18071	J017		1204
YU033745	03	Pharmakon 1600	Microsource	1500188	95-25-0	CHLORZOXAZONE	chlorzoxazone	muscle relaxant (skeletal), synthetic	GUO COV2 FRAMESHIFT	20200505_G10X	1.60673	-3.10828	149.209	128.507	A18070	A017		1205
YU040231	05	Pharmakon 1600	Microsource	1505372	103628-48-4	SUMATRIPTAN SUCCINATE	IMITREX	5HT agonist, synthetic; GR-43175	GUO COV2 FRAMESHIFT	20200505_G10X	1.35327	-3.10825	195.235	116.478	A18072	K015		1206
YU033922	03	Pharmakon 1600	Microsource	1500430	59-67-6	NIACIN	nicotinic acid	antihyperlipidemic, vitamin (enzyme cofactor), widespread in the plant and fungal kingdom	GUO COV2 FRAMESHIFT	20200505_G10X	1.70368	-3.09966	87.5855	78.1923	A18069	I003		1207
YU226773	01	Pharmakon 1600	Microsource	1503816	51022-69-6	AMCINONIDE	amcinonide	glucocorticoid, antiinflammatory, synthetic	GUO COV2 FRAMESHIFT	20200505_G10X	1.65752	-3.09909	298.299	114.757	A18071	K018		1208
YU040042	03	Pharmakon 1600	Microsource	1505783	50-10-2	OXYPHENONIUM BROMIDE	oxyphenonium bromide	anticholinergic, anticonvulsant, synthetic; BA-5473, C-5473	GUO COV2 FRAMESHIFT	20200505_G10X	1.67018	-3.08907	148.56	76.7192	A18073	K011		1209
YU226728	01	Pharmakon 1600	Microsource	1503117	521-78-8, 739-71-9 [trimipramine]	TRIMIPRAMINE MALEATE	SURMONTIL	antidepressant, synthetic; RP-7162	GUO COV2 FRAMESHIFT	20200505_G10X	1.65093	-3.08677	471.155	106.094	A18071	K019		1210
YU033909	05	Pharmakon 1600	Microsource	1500412	443-48-1, 69198-10-3 [metronidazole hydr	METRONIDAZOLE	metronidazole	antiprotozoal, synthetic; Bay-5360, RP-8823	GUO COV2 FRAMESHIFT	20200505_G10X	1.68308	-3.06217	270.77	85.0672	A18069	E003		1211
YU227202	01	Pharmakon 1600	Microsource	1502349	536-71-0; 908-54-3(aceturate)	DIMINAZENE ACETURATE	BERENIL	antiprotozoal as aceturate, synthetic	GUO COV2 FRAMESHIFT	20200505_G10X	1.64888	-3.04967	355.84	118.525	A18073	C020		1212
YU034518	03	Pharmakon 1600	Microsource	1503938	36791-04-5	RIBAVIRIN	ribavirin	antiviral, synthetic	GUO COV2 FRAMESHIFT	20200505_G10X	1.3262	-3.04608	179.762	119.326	A18072	I011		1213
YU226348	01	Pharmakon 1600	Microsource	1505399	1508-65-2	OXYBUTYNIN CHLORIDE	DITROPAN	anticholinergic, synthetic; MJ-4309-1, 5058	GUO COV2 FRAMESHIFT	20200505_G10X	1.66775	-3.03427	369.163	98.4632	A18069	E015		1214
YU034549	02	Pharmakon 1600	Microsource	1500525	134-71-4, 90-81-3 [racephedrine]	RACEPHEDRINE HYDROCHLORIDE	racephedrine	bronchodilator, decongestant, synthetic	GUO COV2 FRAMESHIFT	20200505_G10X	1.32103	-3.03419	205.394	116.302	A18072	L019		1215
YU227264	01	Pharmakon 1600	Microsource	1701028	53-06-5	CORTISONE	cortisone	antiinflammatory, glucocorticoid, adrenal cortical hormone	GUO COV2 FRAMESHIFT	20200505_G10X	1.63397	-3.0221	81.2826	77.7293	A18073	L013		1216
YU225033	02	Pharmakon 1600	Microsource	2300161	14028-44-5	AMOXAPINE	amoxapine	antidepressant, inhibits norepinephrine uptake, synthetic	GUO COV2 FRAMESHIFT	20200505_G10X	1.55465	-3.00751	185.754	103.352	A18070	G003		1217
YU039593	03	Pharmakon 1600	Microsource	1503842	129618-40-2	NEVIRAPINE	nevirapine	antiviral, RT inhibitor, synthetic; BIRG-0587	GUO COV2 FRAMESHIFT	20200505_G10X	1.60805	-3.00661	361.993	106.458	A18071	E012		1218
YU033868	03	Pharmakon 1600	Microsource	1500350	53-86-1	INDOMETHACIN	indometacin	antiinflammatory, antipyretic, analgesic, synthetic	GUO COV2 FRAMESHIFT	20200505_G10X	1.54775	-2.99417	178.141	106.74	A18070	K004		1219
YU225025	02	Pharmakon 1600	Microsource	1506073	79944-58-4	IDAZOXAN HYDROCHLORIDE		alpha2-adrenergic blocker, synthetic	GUO COV2 FRAMESHIFT	20200505_G10X	1.61771	-2.99201	102.29	79.3911	A18073	M007		1220
YU034398	02	Pharmakon 1600	Microsource	1504105	1401-55-4	TANNIC ACID		nonspecific enzyme/receptor blocker, principal constituent of tree galls, esp Quercus spp;	GUO COV2 FRAMESHIFT	20200505_G10X	1.63954	-2.98295	171.966	13.4439	A18069	F007		1221
YU226855	01	Pharmakon 1600	Microsource	1505449	51-15-0	PRALIDOXIME CHLORIDE	PROTOPAM	cholesterase agonist, synthetis; 2-PAM	GUO COV2 FRAMESHIFT	20200505_G10X	1.59258	-2.97768	449.751	93.4583	A18071	D016		1222
YU224973	02	Pharmakon 1600	Microsource	1500503	614-39-1, 51-06-9 [procainamide]	PROCAINAMIDE HYDROCHLORIDE	procainamide	antiarrhythmic, synthetic	GUO COV2 FRAMESHIFT	20200505_G10X	1.53594	-2.97133	137.743	90.0422	A18070	F005		1223
YU039628	04	Pharmakon 1600	Microsource	1505361	68693-11-8	MODAFINIL	modafinil	analeptic, synthetic; CRL-40476, CEP-1538	GUO COV2 FRAMESHIFT	20200505_G10X	1.28346	-2.9479	98.3271	109.78	A18072	P015		1224
YU227226	01	Pharmakon 1600	Microsource	1300019	103239-24-3; 27025-41-8(acid)	OXIGLUTATIONE DISODIUM SALT		antioxidant, synthetic	GUO COV2 FRAMESHIFT	20200505_G10X	1.59186	-2.94421	449.022	102.118	A18073	K018		1225
YU022198	03	Pharmakon 1600	Microsource	1500269	479-18-5	DYPHYLLINE	diprophylline	PDE inhibitor, bronchodilator, vasodilator, synthetic	GUO COV2 FRAMESHIFT	20200505_G10X	1.52182	-2.94401	145.998	103.787	A18070	O003		1226
YU039595	03	Pharmakon 1600	Microsource	1502346	137234-62-9	VORICONAZOLE	voriconazole	antifungal, synthetic; UK-109496	GUO COV2 FRAMESHIFT	20200505_G10X	1.28117	-2.94263	119.892	90.5669	A18072	E004		1227
YU034415	02	Pharmakon 1600	Microsource	1503265	50-65-7	NICLOSAMIDE	niclosamide	anthelmintic, teniacide, synthetic; BAY-2353	GUO COV2 FRAMESHIFT	20200505_G10X	1.56247	-2.92138	380.656	96.9324	A18071	C014		1228
YU225309	02	Pharmakon 1600	Microsource	2300094	68844-77-9	ASTEMIZOLE	astemizole	H1 antihistamine (nonsedating), synthetic	GUO COV2 FRAMESHIFT	20200505_G10X	1.56197	-2.92044	548.31	113.114	A18071	G013		1229
YU227014	01	Pharmakon 1600	Microsource	1500457	6153-64-6, 79-57-2 [anhydrous]	OXYTETRACYCLINE	TERRAMYCIN	antibacterial, Streptomyces rimosus	GUO COV2 FRAMESHIFT	20200505_G10X	1.26965	-2.9162	126.494	95.9513	A18072	M016		1230
YU226923	01	Pharmakon 1600	Microsource	1503871	157283-68-6	TRAVOPROST	travoprost	antiglaucoma, PG-FP agonist, synthetic; AL-6221	GUO COV2 FRAMESHIFT	20200505_G10X	1.26904	-2.91479	137.465	101.657	A18072	E013		1231
YU221094	02	Pharmakon 1600	Microsource	1501003	76824-35-6	FAMOTIDINE	famotidine	H2 antihistamine, synthetic; MK-208	GUO COV2 FRAMESHIFT	20200505_G10X	1.50602	-2.91343	37.316	113.262	A18070	P014		1232
YU225031	02	Pharmakon 1600	Microsource	2300166	13655-52-2, 13707-88-5 [alprenolol hydro	ALPRENOLOL	GUBERNAL	betaadrenergic blocker, synthetic	GUO COV2 FRAMESHIFT	20200505_G10X	1.55791	-2.91285	361.755	118.658	A18071	C015		1233
YU221060	02	Pharmakon 1600	Microsource	1504148	1722-62-9, 96-88-8 [mepivacaine]	MEPIVACAINE HYDROCHLORIDE	CARBOCAINE	anesthetic (local), synthetic	GUO COV2 FRAMESHIFT	20200505_G10X	1.60025	-2.91147	342.962	95.7846	A18069	F015		1234
YU155473	02	Pharmakon 1600	Microsource	1500131	51-55-8, 5908-99-6 [atropine sulfate], 5	ATROPINE SULFATE	ATROPISOL	anticholinergic, mydriatic, Atropa and Datura spp	GUO COV2 FRAMESHIFT	20200505_G10X	1.59595	-2.90364	248.035	80.6951	A18069	J004		1235
YU226659	01	Pharmakon 1600	Microsource	1500601	6411-75-2, 123-82-0 [tuaminoheptane]	TUAMINOHEPTANE SULFATE	tuaminoheptane	adrenergic agonist, synthetic	GUO COV2 FRAMESHIFT	20200505_G10X	1.50092	-2.90357	181.828	112.386	A18070	D012		1236
YU039659	06	Pharmakon 1600	Microsource	1503611	1677687	PENTOXIFYLLINE	pentoxifylline	PDE inhibitor, bronchodilator, vasodilator, synthetic; BL-191	GUO COV2 FRAMESHIFT	20200505_G10X	1.59577	-2.90331	294.883	83.5194	A18069	F013		1237
YU227329	01	Pharmakon 1600	Microsource	1503891	502-55-6	DIXANTHOGEN	dixanthogen	ectoparasitoside, insecticide, synthetic; EXD	GUO COV2 FRAMESHIFT	20200505_G10X	1.55884	-2.88313	92.7244	66.3902	A18073	P010		1238
YU226937	01	Pharmakon 1600	Microsource	1503863	187393-00-6	BEMOTRIZINOL	TINOSORB S	sunscreen, synthetic; BEMT, FAT-70884	GUO COV2 FRAMESHIFT	20200505_G10X	1.25487	-2.88223	181.067	106.043	A18072	I013		1239
YU226762	01	Pharmakon 1600	Microsource	1500422	357-08-4, 51481-60-8 [dihydrate], 465-65	NALOXONE HYDROCHLORIDE	naloxone	narcotic antagonist, synthetic; EN-15304	GUO COV2 FRAMESHIFT	20200505_G10X	1.54015	-2.87965	327.763	98.9697	A18071	E018		1240
YU226568	01	Pharmakon 1600	Microsource	1500300	2002-29-1, 2135-17-3 [flumethasone]	FLUMETHAZONE PIVALATE	LOCORTEN	glucocorticoid, antiinflammatory, semisynthetic; NSC-107680	GUO COV2 FRAMESHIFT	20200505_G10X	1.48643	-2.87555	153.759	106.995	A18070	C006		1241
YU034309	02	Pharmakon 1600	Microsource	1502195	7491-74-9	PIRACETAM	piracetam	antinauseant, synthetic; CL-871; UCB-6215	GUO COV2 FRAMESHIFT	20200505_G10X	1.5781	-2.87116	293.244	75.2284	A18069	D003		1242
YU226985	01	Pharmakon 1600	Microsource	1505398	60-12-8	PHENYLETHYL ALCOHOL		antimicrobial, synthetic	GUO COV2 FRAMESHIFT	20200505_G10X	1.24919	-2.86919	166.899	108.333	A18072	G006		1243
YU155609	02	Pharmakon 1600	Microsource	1504525	65-86-1	OROTIC ACID	orotic acid	hepatoprotectant, uricosuric agent, widespread in animals	GUO COV2 FRAMESHIFT	20200505_G10X	1.54812	-2.86332	369.021	107.823	A18073	J019		1244
YU226499	01	Pharmakon 1600	Microsource	1500148	97-18-7	BITHIONATE SODIUM	LOROTHIDOL	anthelmintic, antiseptic, synthetic	GUO COV2 FRAMESHIFT	20200505_G10X	1.56348	-2.84457	315.27	85.1238	A18069	L012		1245
YU040358	05	Pharmakon 1600	Microsource	1502354	112809-51-5	LETROZOLE	letrozole	antineoplastic, synthetic	GUO COV2 FRAMESHIFT	20200505_G10X	1.23837	-2.84434	136.311	97.7262	A18072	B010		1246
YU226808	01	Pharmakon 1600	Microsource	1505125	66734-13-2	ALCLOMETAZONE DIPROPIONATE	ACLOVATE	antiinflammatory, glucocorticoid, semisynthetic; SCH-22219	GUO COV2 FRAMESHIFT	20200505_G10X	1.51782	-2.83789	305.883	89.446	A18071	H007		1247
YU033788	03	Pharmakon 1600	Microsource	1500245	22494-42-4	DIFLUNISAL	diflunisal	analgesic, antiinflammatory, synthetic	GUO COV2 FRAMESHIFT	20200505_G10X	1.46268	-2.8296	209.146	98.3501	A18070	K005		1248
YU039803	04	Pharmakon 1600	Microsource	1505397	98-92-0	NIACINAMIDE	nicotinamide	Vitamin B3; enzyme cofactor; anti-pellagra, widespread in plants, yeasts, fungi	GUO COV2 FRAMESHIFT	20200505_G10X	1.55359	-2.82658	377.996	91.8851	A18069	K018		1249
YU226979	01	Pharmakon 1600	Microsource	1502033	56238-63-2	CEFUROXIME SODIUM	ZINACEF	antibacterial, semisynthetic	GUO COV2 FRAMESHIFT	20200505_G10X	1.2297	-2.82442	159.2	103.379	A18072	E008		1250
YU227055	01	Pharmakon 1600	Microsource	1900050	175591-23-8	TAPENTADOL HYDROCHLORIDE	tapentadol	analgesic, norepinephrine uptake blocker, mu-opiod receptor agonist, synthetic; CG-5503	GUO COV2 FRAMESHIFT	20200505_G10X	1.22739	-2.81912	101.675	94.7501	A18072	J013		1251
YU225062	02	Pharmakon 1600	Microsource	1300039	114-70-5	SODIUM PHENYLACETATE	AMMONUL	antihyperammonemic, synthetic	GUO COV2 FRAMESHIFT	20200505_G10X	1.2265	-2.81707	213.149	107.054	A18072	L011		1252
YU226339	01	Pharmakon 1600	Microsource	1500398	60388-53-6	METHOTREXATE(+-)	RHEUMATREX	antineoplastic, antirheumatic, folic acid antagonist, synthetic; amethopterin, CL-14377	GUO COV2 FRAMESHIFT	20200505_G10X	1.54417	-2.80943	315.308	124.212	A18069	C011		1253
YU227262	01	Pharmakon 1600	Microsource	1506190	19392	TIOPRONIN	tiopronin	hepatoprotectant, mucolytic, synthetic	GUO COV2 FRAMESHIFT	20200505_G10X	1.51449	-2.80112	42.1059	99.2611	A18073	L003		1254
YU226981	01	Pharmakon 1600	Microsource	1502037	98079-52-8, 98079-51-7 (lomefloxacin)	LOMEFLOXACIN HYDROCHLORIDE	lomefloxacin	antibacterial, synthetic; NY-198, SC-47111A	GUO COV2 FRAMESHIFT	20200505_G10X	1.21483	-2.79027	160.316	106.975	A18072	E012		1255
YU034210	02	Pharmakon 1600	Microsource	1501156	80-35-3	SULFAMETHOXYPYRIDAZINE	sulfamethoxypyridazine	antibacterial, synthetic	GUO COV2 FRAMESHIFT	20200505_G10X	1.53344	-2.78992	375.238	103.764	A18069	C014		1256
YU226779	01	Pharmakon 1600	Microsource	1505987	3734-33-6	DENATONIUM BENZOATE	denatonium benzoate	denaturing agent, bitter principle, synthetic; NSC-157658	GUO COV2 FRAMESHIFT	20200505_G10X	1.48607	-2.77854	241.315	117.475	A18071	M022		1257
YU034329	02	Pharmakon 1600	Microsource	1503002	120-51-4	BENZYL BENZOATE	ASCABIOL	scabicide, synthetic	GUO COV2 FRAMESHIFT	20200505_G10X	1.48333	-2.77342	458.765	99.8954	A18071	G017		1258
YU227171	01	Pharmakon 1600	Microsource	1500636	2485-62-3, 18598-63-5 [hydrochloride]	MECYSTEINE HYDROCHLORIDE		mucolytic, synthetic	GUO COV2 FRAMESHIFT	20200505_G10X	1.49732	-2.76936	469.068	111.554	A18073	I021		1259
YU226589	01	Pharmakon 1600	Microsource	1500364	1492-18-8	LEUCOVORIN CALCIUM	WELLCOVERIN	antianemic, antidote to folic acid antagonists, synthetic; NSC-3590	GUO COV2 FRAMESHIFT	20200505_G10X	1.43083	-2.76799	125.23	91.952	A18070	K008		1260
YU227003	01	Pharmakon 1600	Microsource	1500756	389-08-2, 3374-05-8 [anhydrous], 15769-7	NALIDIXIC ACID	nalidixic acid	antibacterial, synthetic; WIN-18320	GUO COV2 FRAMESHIFT	20200505_G10X	1.20233	-2.76156	174.749	114.993	A18072	K010		1261
YU227121	01	Pharmakon 1600	Microsource	1504417	72956-09-3	CARVEDILOL PHOSPHATE	carvedilol	DB01136	GUO COV2 FRAMESHIFT	20200505_G10X	1.2023	-2.7615	109.658	102.175	A18072	N016		1262
YU224104	03	Pharmakon 1600	Microsource	1503609	84845-75-0	NITRENDIPINE	nitrendipine	antihypertensive, synthetic; Bay-E5009	GUO COV2 FRAMESHIFT	20200505_G10X	1.47604	-2.75979	409.247	120.431	A18071	I012		1263
YU225020	02	Pharmakon 1600	Microsource	2300212	57808-66-9	DOMPERIDONE	domperidone	antiemetic, dopamine antagonist, synthetic; R-33812	GUO COV2 FRAMESHIFT	20200505_G10X	1.4757	-2.75915	332.489	99.1013	A18071	B019		1264
YU227218	01	Pharmakon 1600	Microsource	2300261	97964-56-2 (acid)	LORGLUMIDE SODIUM	lorglumide	CCK receptor antagonist, synthetic	GUO COV2 FRAMESHIFT	20200505_G10X	1.49038	-2.75652	290.027	104.534	A18073	I014		1265
YU221093	02	Pharmakon 1600	Microsource	1503073	50-42-0, 64-95-9 [adiphenine]	ADIPHENINE HYDROCHLORIDE	TRASENTINE	muscle relaxant (smooth), synthetic	GUO COV2 FRAMESHIFT	20200505_G10X	1.47172	-2.75171	435.138	107.635	A18071	I017		1266
YU227230	01	Pharmakon 1600	Microsource	1502034	6489-97-0	METAMPICILLIN SODIUM		antibacterial, semisynthetic	GUO COV2 FRAMESHIFT	20200505_G10X	1.48074	-2.73869	103.342	81.5841	A18073	M008		1267
YU227088	01	Pharmakon 1600	Microsource	200046	126-07-8	GRISEOFULVIN	FULVICIN	antifungal, inhibits mitosis in metaphase, Penicillium griseofulvum	GUO COV2 FRAMESHIFT	20200505_G10X	1.19109	-2.73574	168.299	105.194	A18072	D010		1268
YU034201	02	Pharmakon 1600	Microsource	1501147	1220-83-3	SULFAMONOMETHOXINE	sulfamonomethoxine	antibacterial, synthetic; DJ-1550	GUO COV2 FRAMESHIFT	20200505_G10X	1.50277	-2.73412	228.393	112.027	A18069	A018		1269
YU226455	01	Pharmakon 1600	Microsource	1505802	204519-65-3	GEMIFLOXACIN MESYLATE	gemifloxacin	antibacterial, synthetic; SB-265805S, LB-20304a	GUO COV2 FRAMESHIFT	20200505_G10X	1.49605	-2.72188	295.144	83.7586	A18069	L019		1270
YU226812	01	Pharmakon 1600	Microsource	1505187	111974-69-7	QUETIAPINE	quetiapine	antipsychotic: 5HT antagonist, dopamine antagonist, H1-antihistamine, alpha adrenergic blocker, synthetic; ICI-204636, ZD-5077, ZM-204639	GUO COV2 FRAMESHIFT	20200505_G10X	1.45334	-2.71734	405.356	97.4426	A18071	H015		1271
YU227017	01	Pharmakon 1600	Microsource	1500473	136-40-3, 94-78-0 [phenazopyridine]	PHENAZOPYRIDINE HYDROCHLORIDE	PYRIDIUM	analgesic, synthetic; NC-150, W-1655	GUO COV2 FRAMESHIFT	20200505_G10X	1.18209	-2.71509	185.891	108.209	A18072	O004		1272
YU226809	01	Pharmakon 1600	Microsource	1505166	121268-17-5	ALENDRONATE SODIUM	FOSAMAX	bone resorption inhibitor, farnesyldiphosphate synthetase inhibitor, antimetastatic, synthesis	GUO COV2 FRAMESHIFT	20200505_G10X	1.4516	-2.71409	264.069	80.9424	A18071	H009		1273
YU227162	01	Pharmakon 1600	Microsource	1503320	444-27-9	TIMONACIC	timonacic	hepatoprotectant, synthetic; NSC-25855	GUO COV2 FRAMESHIFT	20200505_G10X	1.46523	-2.71001	373.186	114.139	A18073	G021		1274
YU226664	01	Pharmakon 1600	Microsource	1500614	1218-35-5, 526-36-3 [xylometazoline]	XYLOMETAZOLINE HYDROCHLORIDE	xylometazoline	adrenergic agonist, nasal decongestant, synthetic	GUO COV2 FRAMESHIFT	20200505_G10X	1.39995	-2.70824	143.32	96.9001	A18070	F008		1275
YU226574	01	Pharmakon 1600	Microsource	1500312	65-29-2, 153-76-4 [gallamine]	GALLAMINE TRIETHIODIDE	gallamine triethiodide	muscle relaxant (skeletal), synthetic	GUO COV2 FRAMESHIFT	20200505_G10X	1.39858	-2.70559	137.155	104.744	A18070	E004		1276
YU226633	01	Pharmakon 1600	Microsource	1502400	113-38-2	ESTRADIOL DIPROPIONATE		estrogen,	GUO COV2 FRAMESHIFT	20200505_G10X	1.39453	-2.69777	175.26	105.676	A18070	J003		1277
YU035331	05	Pharmakon 1600	Microsource	1500262	97-77-8	DISULFIRAM	disulfiram	alcohol antagonist, synthetic	GUO COV2 FRAMESHIFT	20200505_G10X	1.45673	-2.69428	41.6482	42.4276	A18073	J004		1278
YU226804	01	Pharmakon 1600	Microsource	1301012	124-04-9	ADIPIC ACID		acidulating agent, synthetic	GUO COV2 FRAMESHIFT	20200505_G10X	1.43689	-2.68658	279.993	101.916	A18071	F017		1279
YU034012	03	Pharmakon 1600	Microsource	1500553	72-14-0	SULFATHIAZOLE	sulfathiazole	antibacterial, synthetic	GUO COV2 FRAMESHIFT	20200505_G10X	1.38722	-2.68362	144.531	98.5164	A18070	N003		1280
YU226612	01	Pharmakon 1600	Microsource	1502387	220991-20-8	LUMIRACOXIB	lumiracoxib	antiinflammatory, analgesic, antiarthritic, synthetic; COX-189	GUO COV2 FRAMESHIFT	20200505_G10X	1.38702	-2.68324	101.692	112.793	A18070	B013		1281
YU034200	02	Pharmakon 1600	Microsource	1501146	57-67-0	SULFAGUANIDINE	GANIDAN	antibacterial, synthetic; RP-2275	GUO COV2 FRAMESHIFT	20200505_G10X	1.44863	-2.67929	171.49	88.9819	A18073	L005		1282
YU220961	04	Pharmakon 1600	Microsource	1502289	85622-93-1	TEMOZOLAMIDE	temozolomide	antineoplastic, synthetic; SCH-52365, M&B-39831	GUO COV2 FRAMESHIFT	20200505_G10X	1.47227	-2.67863	76.3298	72.8651	A18069	I006		1283
YU227130	01	Pharmakon 1600	Microsource	1506170	136185	ETHANOLAMINE OLEATE	ETHAMOLIN	sclerosing agent, synthetic	GUO COV2 FRAMESHIFT	20200505_G10X	1.16362	-2.67265	129.35	107.259	A18072	P014		1284
YU033898	02	Pharmakon 1600	Microsource	1500397	532-03-6	METHOCARBAMOL	methocarbamol	muscle relaxant (skeletal), synthetic	GUO COV2 FRAMESHIFT	20200505_G10X	1.46594	-2.66711	265.44	90.2607	A18069	C009		1285
YU226857	01	Pharmakon 1600	Microsource	1505453	65-23-6	PYRIDOXINE	pyridoxine	vitamin B6, enzyme cofactor, rice husks, wheat germ, yeast	GUO COV2 FRAMESHIFT	20200505_G10X	1.42548	-2.66524	303.62	110.261	A18071	D020		1286
YU034557	02	Pharmakon 1600	Microsource	1503381	2066-89-9	PASINIAZID	pasiniazid	antibacterial (tuberculostatic), synthetic; RD-325	GUO COV2 FRAMESHIFT	20200505_G10X	1.43579	-2.65556	178.401	85.884	A18073	M019		1287
YU226431	01	Pharmakon 1600	Microsource	1503935	34183-22-7, 54063-53-5 [propafenone]	PROPAFENONE HYDROCHLORIDE	propafenone	antiarrhythmic, synthetic	GUO COV2 FRAMESHIFT	20200505_G10X	1.45782	-2.65233	447.021	95.9547	A18069	D015		1288
YU034445	04	Pharmakon 1600	Microsource	1503429	637-07-0	CLOFIBRATE	clofibrate	antihyperlipidemic, synthetic; AY-61123, ICI-28257	GUO COV2 FRAMESHIFT	20200505_G10X	1.41835	-2.65191	364.971	87.4965	A18071	G020		1289
YU221017	02	Pharmakon 1600	Microsource	1505305	149676-40-4	PEFLOXACINE MESYLATE		antibacterial, antiproliferative, synthetic; 41982-BP	GUO COV2 FRAMESHIFT	20200505_G10X	1.4174	-2.65014	304.176	93.0258	A18071	L021		1290
YU226434	01	Pharmakon 1600	Microsource	1504094	29767-20-2	TENIPOSIDE	VUMON	antineoplastic, semisynthetic; VM-26	GUO COV2 FRAMESHIFT	20200505_G10X	1.45609	-2.64919	58.4773	24.4075	A18069	F005		1291
YU226737	01	Pharmakon 1600	Microsource	1503214	15176-29-1	EDOXUDINE		antiviral, synthetic; EDU; EUDR; ORF-15817; RWJ-15817	GUO COV2 FRAMESHIFT	20200505_G10X	1.40814	-2.63283	67.4269	129.043	A18071	O005		1292
YU226494	01	Pharmakon 1600	Microsource	1500137	322-35-0	BENSERAZIDE HYDROCHLORIDE	benserazide	decarboxylase inhibitor, synthetic; Ro4-4602	GUO COV2 FRAMESHIFT	20200505_G10X	1.44226	-2.62403	350.379	81.964	A18069	J018		1293
YU033954	02	Pharmakon 1600	Microsource	1500477	83-12-5	PHENINDIONE	phenindione	anticoagulant, synthetic	GUO COV2 FRAMESHIFT	20200505_G10X	1.43244	-2.60616	421.752	89.171	A18069	K017		1294
YU226856	01	Pharmakon 1600	Microsource	1505450	2920-86-7	PREDNISOLONE HEMISUCCINATE	CORT SOL	antiinflammatory, glucocorticoid, semisynthetic	GUO COV2 FRAMESHIFT	20200505_G10X	1.39288	-2.6043	309.02	97.7067	A18071	D018		1295
YU226523	01	Pharmakon 1600	Microsource	1500196	50-41-9, 911-45-5 [clomiphene]	CLOMIPHENE CITRATE	clomifene	gonad stimulating principle, synthetic; MRL-41, MER-41	GUO COV2 FRAMESHIFT	20200505_G10X	1.3457	-2.60329	170.876	97.0588	A18070	C009		1296
YU033985	02	Pharmakon 1600	Microsource	1500518	98-96-4	PYRAZINAMIDE	pyrazinamide	antibacterial, tuberculostatic, synthetic; D-50	GUO COV2 FRAMESHIFT	20200505_G10X	1.34271	-2.59752	132.697	90.784	A18070	H005		1297
YU033927	02	Pharmakon 1600	Microsource	1500436	69815-49-2, 51-40-1 [anhydrous], 51-41-	NOREPINEPHRINE		adrenergic agonist, antihypotensive, synthetic	GUO COV2 FRAMESHIFT	20200505_G10X	1.42663	-2.59559	284.075	74.7421	A18069	G011		1298
YU033963	02	Pharmakon 1600	Microsource	2300009	27591-69-1, 27591-97-5 [tilorone]	TILORONE		antiviral, synthetic	GUO COV2 FRAMESHIFT	20200505_G10X	1.42607	-2.59457	244.196	103.846	A18069	M006		1299
YU226586	01	Pharmakon 1600	Microsource	1500339	83784-20-7, 2203-97-6 [anhydrous]	HYDROCORTISONE HEMISUCCINATE		glucocorticoid, semisynthetic	GUO COV2 FRAMESHIFT	20200505_G10X	1.33434	-2.58133	154.713	111.576	A18070	I004		1300
YU039618	03	Pharmakon 1600	Microsource	1505267	21256-18-8	OXAPROZIN	oxaprozin	antiinflammatory, synthetic; WY-21743	GUO COV2 FRAMESHIFT	20200505_G10X	1.37349	-2.56805	350.954	108.956	A18071	L015		1301
YU034325	02	Pharmakon 1600	Microsource	1502255	138-52-3	SALICIN		analgesic, antipyretic, Salix spp	GUO COV2 FRAMESHIFT	20200505_G10X	1.3725	-2.56619	371.841	91.1153	A18071	G009		1302
YU227257	01	Pharmakon 1600	Microsource	1400010	35212-22-7	IPRIFLAVONE		anabolic, synthetic	GUO COV2 FRAMESHIFT	20200505_G10X	1.38643	-2.56426	121.192	90.6469	A18073	J005		1303
YU226849	01	Pharmakon 1600	Microsource	1505436	81025-04-9, 585-86-4	D-LACTITOL MONOHYDRATE		sweetener, treatment of portoencephalopathy, semisynthetic	GUO COV2 FRAMESHIFT	20200505_G10X	1.37143	-2.56419	81.4841	68.4652	A18071	D004		1304
YU225135	02	Pharmakon 1600	Microsource	1500556	38194-50-2	SULINDAC	CLINORIL	antiinflammatory, synthetic	GUO COV2 FRAMESHIFT	20200505_G10X	1.32168	-2.55684	147.319	117.839	A18070	N009		1305
YU033946	02	Pharmakon 1600	Microsource	1500460	106-48-9	PARACHLOROPHENOL		topical antibacterial (topical), synthetic	GUO COV2 FRAMESHIFT	20200505_G10X	1.11222	-2.55459	149.193	120.584	A18072	B008		1306
YU226453	01	Pharmakon 1600	Microsource	300029	56-47-3	DESOXYCORTICOSTERONE ACETATE	PERCOTEN	mineralocorticoid, adrenocortex	GUO COV2 FRAMESHIFT	20200505_G10X	1.40306	-2.5527	245.91	67.6245	A18069	L011		1307
YU033869	02	Pharmakon 1600	Microsource	1500351	31842-01-0	INDOPROFEN	indoprofen	analgesic, antiinflammatory, synthetic; K-4274	GUO COV2 FRAMESHIFT	20200505_G10X	1.3161	-2.54605	148.567	97.9523	A18070	K006		1308
YU226905	01	Pharmakon 1600	Microsource	1505551	17912-14-7	LEVOBUNOLOL HYDROCHLORIDE	levobunolol	beta-adrenergic blocker, synthetic; W-7000A	GUO COV2 FRAMESHIFT	20200505_G10X	1.35329	-2.53027	261.329	110.529	A18071	P022		1309
YU227040	01	Pharmakon 1600	Microsource	1500411	56392-17-7, 37350-58-6 [metroprolol]	METOPROLOL TARTRATE	metoprolol	antihypertensive, antianginal, synthetic; CGP-2175E	GUO COV2 FRAMESHIFT	20200505_G10X	1.09108	-2.50604	181.597	115.427	A18072	F007		1310
YU226969	01	Pharmakon 1600	Microsource	1502325	150322-43-3	PRASUGREL	EFFIENT	platelet aggregation inhibitor, synthetic	GUO COV2 FRAMESHIFT	20200505_G10X	1.09027	-2.50418	115.673	118.524	A18072	A020		1311
YU226912	01	Pharmakon 1600	Microsource	1505975	132-69-4	BENZYDAMINE HYDROCHLORIDE	benzydamine	analgesic, antipyretic, antiinflammatory, synthetic; AF-864	GUO COV2 FRAMESHIFT	20200505_G10X	1.08874	-2.50066	179.535	106.486	A18072	A019		1312
YU226402	01	Pharmakon 1600	Microsource	1505306	22839-47-0	ASPARTAME	NUTRASWEET	sweetener, synthetic; APM, SC-18862	GUO COV2 FRAMESHIFT	20200505_G10X	1.36923	-2.49116	262.197	78.8888	A18069	K012		1313
YU226485	01	Pharmakon 1600	Microsource	1500122	1397-89-3	AMPHOTERICIN B	ABELCET	antifungal, Streptomycetes nodosus	GUO COV2 FRAMESHIFT	20200505_G10X	1.36856	-2.48994	234.17	72.6958	A18069	H008		1314
YU034078	03	Pharmakon 1600	Microsource	1500649	83-67-0	THEOBROMINE	THESODATE	diuretic, bronchodilator, cardiotonic, Camelia, Theobroma, Cola spp	GUO COV2 FRAMESHIFT	20200505_G10X	1.36322	-2.48022	367.896	87.6116	A18069	H013		1315
YU034257	02	Pharmakon 1600	Microsource	1502025	116-43-8	SUCCINYLSULFATHIAZOLE	succinylsulfathiazole	antibacterial, synthetic	GUO COV2 FRAMESHIFT	20200505_G10X	1.35783	-2.47041	368.232	97.5073	A18069	G014		1316
YU226839	01	Pharmakon 1600	Microsource	1505410	38274-54-3	BENURESTAT	benurestat	urease inhibitor, synthetic; EU-2826	GUO COV2 FRAMESHIFT	20200505_G10X	1.31965	-2.46737	319.146	98.2626	A18071	P019		1317
YU226500	01	Pharmakon 1600	Microsource	1500151	22260-51-1, 25614-03-3 [bromocriptine]	BROMOCRIPTINE MESYLATE	PARLODEL	prolactin inhibitor, antiparkinsonian, semisynthetic	GUO COV2 FRAMESHIFT	20200505_G10X	1.35137	-2.45865	276.472	93.447	A18069	L014		1318
YU227283	01	Pharmakon 1600	Microsource	1505334	5610-40-2	SECURININE	securinine	GABAA receptor blocker, CNS stimulant, Securinega spp and Phyllanthus discoides	GUO COV2 FRAMESHIFT	20200505_G10X	1.32767	-2.45559	26.1331	19.9757	A18073	B012		1319
YU225211	02	Pharmakon 1600	Microsource	1500447	4682-36-4, 83-98-7 [orphenadrine]	ORPHENADRINE CITRATE	orphenadrine	muscle relaxant (skeletal), antihistaminic, synthetic	GUO COV2 FRAMESHIFT	20200505_G10X	1.26454	-2.44628	153.887	112.68	A18070	B003		1320
YU227086	01	Pharmakon 1600	Microsource	1504566	13647-35-3	TRILOSTANE	trilostane	adrenocortical suppressant, antineoplastic, steroid biosynthesis inhibitor, semisynthetic; WIN-24540	GUO COV2 FRAMESHIFT	20200505_G10X	1.06361	-2.44294	116.714	91.7868	A18072	D006		1321
YU225296	02	Pharmakon 1600	Microsource	1500579	32986-56-4	TOBRAMYCIN	tobramycin	antibacterial, inhibits protein synthesis, Streptomyces spp	GUO COV2 FRAMESHIFT	20200505_G10X	1.25259	-2.42318	138.183	134.324	A18070	P013		1322
YU225165	02	Pharmakon 1600	Microsource	1502303	101477-55-8	LOMERIZINE HYDROCHLORIDE	lomerizine	antimigraine, cerebral vasodilator, Ca channel blocker, synthetic; KB-2796	GUO COV2 FRAMESHIFT	20200505_G10X	1.30167	-2.4075	167.783	144.309	A18073	A018		1323
YU226963	01	Pharmakon 1600	Microsource	1502005	7421-40-1, 5697-56-3 [carbenoxolone]	CARBENOXOLONE SODIUM	SANODIN	antiinflammatory, antisecretory, antiulcer, semisynthetic	GUO COV2 FRAMESHIFT	20200505_G10X	1.04737	-2.40565	96.1895	99.0411	A18072	A008		1324
YU226435	01	Pharmakon 1600	Microsource	1502006	53716-49-7	CARPROFEN	carprofen	DB00821	GUO COV2 FRAMESHIFT	20200505_G10X	1.31935	-2.4004	290.113	94.5899	A18069	F009		1325
YU040325	04	Pharmakon 1600	Microsource	1504231	81103-11-9	CLARITHROMYCIN	clarithromycin	antibacterial, Streptomyces erythreus; TE-031	GUO COV2 FRAMESHIFT	20200505_G10X	1.31641	-2.39505	91.6479	93.7175	A18069	H007		1326
YU227281	01	Pharmakon 1600	Microsource	1505460	1501-84-4	RIMANTADINE HYDROCHLORIDE	FLUMADINE	antiviral, synthetic; EXP-126	GUO COV2 FRAMESHIFT	20200505_G10X	1.2946	-2.39442	27.0027	101.003	A18073	B008		1327
YU226797	01	Pharmakon 1600	Microsource	1504269	6080-58-6, 919-16-4 [anhydrous]	LITHIUM CITRATE	LITAREX	antidepressant, synthetic	GUO COV2 FRAMESHIFT	20200505_G10X	1.27757	-2.3887	321.37	100.388	A18071	D017		1328
YU226784	01	Pharmakon 1600	Microsource	1504142	85-36-9, 129-63-5 [acetrizoate sodium]	ACETRIAZOIC ACID	SALPIX	X-ray contrast medium, synthetic	GUO COV2 FRAMESHIFT	20200505_G10X	1.27577	-2.38534	233.016	113.217	A18071	O016		1329
YU033694	02	Pharmakon 1600	Microsource	1500127	480-22-8, 1143-38-0	ANTHRALIN	dithranol	antipsoriatic, synthetic	GUO COV2 FRAMESHIFT	20200505_G10X	1.31068	-2.38462	379.226	87.4045	A18069	H014		1330
YU034558	02	Pharmakon 1600	Microsource	1503419	3200-06-4, 31329-57-4 [nafronyl]	NAFRONYL OXALATE	naftidrofuryl	vasodilator, synthetic; EU-1806, LS-121	GUO COV2 FRAMESHIFT	20200505_G10X	1.03653	-2.38076	186.912	112.03	A18072	B018		1331
YU034421	02	Pharmakon 1600	Microsource	1503279	126-27-2	OXETHAZAINE	oxetacaine	anesthetic (local), synthetic; Wy-806	GUO COV2 FRAMESHIFT	20200505_G10X	1.2731	-2.38034	309.894	88.8118	A18071	E008		1332
YU034149	03	Pharmakon 1600	Microsource	1500995	13311-84-7	FLUTAMIDE	flutamide	antiandrogen, antineoplastic, Nuclear Hormone receptor antagonist, synthetic	GUO COV2 FRAMESHIFT	20200505_G10X	1.22861	-2.37679	104.646	101.483	A18070	P010		1333
YU226798	01	Pharmakon 1600	Microsource	1504273	72432-03-2	MIGLITOL	miglitol	alpha-glucosidase inhibitor, antidiabetic, synthetic; Bay-M1099	GUO COV2 FRAMESHIFT	20200505_G10X	1.26796	-2.37074	273.718	93.5319	A18071	D021		1334
YU039763	05	Pharmakon 1600	Microsource	1502278	120511-73-1	ANASTROZOLE	anastrozole	antineoplastic, synthetic; ICI-D1033, ZD-1033	GUO COV2 FRAMESHIFT	20200505_G10X	1.02694	-2.35872	130.05	110.782	A18072	B012		1335
YU226520	01	Pharmakon 1600	Microsource	1500191	14976-57-9, 15686-51-8 (base)	CLEMASTINE FUMARATE	TAVIST	antihistaminic, synthetic	GUO COV2 FRAMESHIFT	20200505_G10X	1.2182	-2.35664	173.389	109.038	A18070	C003		1336
YU224975	02	Pharmakon 1600	Microsource	1500453	2315-02-8, 1491-59-4 [oxymetazoline]	OXYMETAZOLINE HYDROCHLORIDE	oxymetazoline	adrenergic agonist, nasal decongestant, synthetic; Sch-9384	GUO COV2 FRAMESHIFT	20200505_G10X	1.02578	-2.35604	207.399	115.748	A18072	M014		1337
YU226372	01	Pharmakon 1600	Microsource	1503207	6202-23-9, 303-53-7 [cyclobenzaprine]	CYCLOBENZAPRINE HYDROCHLORIDE	FLEXERIL	muscle relaxant (skeletal), synthetic; MK-130	GUO COV2 FRAMESHIFT	20200505_G10X	1.29111	-2.34903	415.751	104.051	A18069	M019		1338
YU226541	01	Pharmakon 1600	Microsource	1506160	5728-52-9	FELBINAC	felbinac	DB07477	GUO COV2 FRAMESHIFT	20200505_G10X	1.21203	-2.34471	166.106	98.2985	A18070	I005		1339
YU034036	02	Pharmakon 1600	Microsource	1500589	396-01-0	TRIAMTERENE	triamterene	diuretic, semisynthetic; SK&F-8542	GUO COV2 FRAMESHIFT	20200505_G10X	1.2099	-2.34059	141.082	96.1344	A18070	B010		1340
YU226428	01	Pharmakon 1600	Microsource	1503428	67-48-1, 62-49-7 [choline]	CHOLINE CHLORIDE	choline chloride	choleretic, lipotropic, hepatoprotectant, widespread in the plant and animal kingdoms	GUO COV2 FRAMESHIFT	20200505_G10X	1.28212	-2.33267	328.017	84.8145	A18069	D009		1341
YU227011	01	Pharmakon 1600	Microsource	1505204	181183-52-8	ALMOTRIPTAN	almotriptan	DB00918	GUO COV2 FRAMESHIFT	20200505_G10X	1.01318	-2.32712	185.077	114.513	A18072	M008		1342
YU226742	01	Pharmakon 1600	Microsource	1506053	25301-02-4	TYLOXAPOL	SUPERINONE	polymeric nonionic detergent, synthetic	GUO COV2 FRAMESHIFT	20200505_G10X	1.24424	-2.32639	321.489	97.1573	A18071	O019		1343
YU226841	01	Pharmakon 1600	Microsource	1505412	14882-18-9	BISMUTH SUBSALICYLATE	PEPTO-BISMOL	antidiarrheal, antacid, antiulcer, synthetic	GUO COV2 FRAMESHIFT	20200505_G10X	1.23759	-2.31395	94.0721	68.5676	A18071	B004		1344
YU226544	01	Pharmakon 1600	Microsource	1500238	13412-64-1, 343-55-5 [anhydrous], 3116-7	DICLOXACILLIN SODIUM	DYNAPEN	antibacterial, semisynthetic; P-1011	GUO COV2 FRAMESHIFT	20200505_G10X	1.1944	-2.3106	149.557	123.901	A18070	I013		1345
YU033686	02	Pharmakon 1600	Microsource	1500114	60-32-2	AMINOCAPROIC ACID	AMICAR	hemostatic, synthetic	GUO COV2 FRAMESHIFT	20200505_G10X	1.26603	-2.30339	357.945	80.7109	A18069	F016		1346
YU226536	01	Pharmakon 1600	Microsource	1500226	127-33-3	DEMECLOCYCLINE HYDROCHLORIDE	DECLOMYCIN	antibacterial, Streptomyces aureofaiens	GUO COV2 FRAMESHIFT	20200505_G10X	1.18809	-2.29839	155.116	107.039	A18070	G013		1347
YU034332	04	Pharmakon 1600	Microsource	2300205	59-92-7	LEVODOPA	levodopa	antiparkinsonian, Vicia faba seedlings, Sarothamnus spp, & other palnts	GUO COV2 FRAMESHIFT	20200505_G10X	1.26013	-2.29266	93.3624	92.403	A18069	P003		1348
YU226665	01	Pharmakon 1600	Microsource	1500441	6533-00-2	NORGESTREL	norgestrel	progestogen, synthetic	GUO COV2 FRAMESHIFT	20200505_G10X	1.18288	-2.28831	151.741	112.625	A18070	F012		1349
YU225110	02	Pharmakon 1600	Microsource	1500491	36322-90-4	PIROXICAM	FELDENE	antiinflammatory, synthetic; CP-16171	GUO COV2 FRAMESHIFT	20200505_G10X	1.18017	-2.28307	132.147	99.3277	A18070	D005		1350
YU226368	01	Pharmakon 1600	Microsource	1505553	956-03-6	MEPRYLCAINE HYDROCHLORIDE		local anesthetic, 5HT2 agonist, synthetic	GUO COV2 FRAMESHIFT	20200505_G10X	1.25219	-2.27822	322.24	91.8704	A18069	K019		1351
YU226743	01	Pharmakon 1600	Microsource	1504108	863031-24-7	AZILSARTAN KAMEDOXOMIL	EDARBI	antihypertensive, AT1 angiotensin II antagonist, synthetic; TAK-491	GUO COV2 FRAMESHIFT	20200505_G10X	1.19929	-2.24234	347.102	120.163	A18071	O021		1352
YU227211	01	Pharmakon 1600	Microsource	1502283	16208-51-8	DIMESNA	dimesna	antineoplastic, uroprotectant, synthetic	GUO COV2 FRAMESHIFT	20200505_G10X	1.20755	-2.23342	332.636	107.134	A18073	G016		1353
YU224990	02	Pharmakon 1600	Microsource	1503628	54-80-8	PRONETALOL HYDROCHLORIDE	pronetalol	beta adrenergic agonist, antiarrhythmic, synthetic; ICI-38174, AY-6204	GUO COV2 FRAMESHIFT	20200505_G10X	1.20032	-2.22005	61.0077	103.633	A18073	M013		1354
YU226595	01	Pharmakon 1600	Microsource	1500368	7179-49-9, 859-18-7 [anhydrous], 154-21-	LINCOMYCIN HYDROCHLORIDE	LINCOCIN	antibacterial, Streptomyces lincolnensis, S espinosus, S variabilis; U-10149	GUO COV2 FRAMESHIFT	20200505_G10X	1.14684	-2.2186	146.439	94.6353	A18070	M010		1355
YU227330	01	Pharmakon 1600	Microsource	1503901	306-20-7	FENACLON	fenaclon	antipsychotic, antiepileptic, synthetic	GUO COV2 FRAMESHIFT	20200505_G10X	1.19707	-2.21402	79.9554	118.994	A18073	P012		1356
YU227321	01	Pharmakon 1600	Microsource	1506158	77-75-8	MEPARFYLON	ALLOTROPAL	hypnotic, sedative, synthetic	GUO COV2 FRAMESHIFT	20200505_G10X	1.19347	-2.20737	77.2551	112.407	A18073	N004		1357
YU225021	02	Pharmakon 1600	Microsource	1500994	146-56-5	FLUPHENAZINE HYDROCHLORIDE	fluphenazine	antipsychotic, H1 antihistamine, synthetic	GUO COV2 FRAMESHIFT	20200505_G10X	1.13873	-2.20291	194.414	128.525	A18070	P008		1358
YU225322	02	Pharmakon 1600	Microsource	1505489	78415-72-2	MILRINONE	milrinone	cardiotonic, synthetic; WIN-47203-2	GUO COV2 FRAMESHIFT	20200505_G10X	0.957858	-2.20005	168.204	121.092	A18072	J014		1359
YU226967	01	Pharmakon 1600	Microsource	1503865	138-92-1	BETAZOLE HYDROCHLORIDE	HISTALOG	gastric secretion stimulant, synthetic	GUO COV2 FRAMESHIFT	20200505_G10X	0.95731	-2.19879	120.932	112.411	A18072	A016		1360
YU225002	02	Pharmakon 1600	Microsource	1500598	6138-79-0, 550-70-9 [anhydrous], 486-12-	TRIPROLIDINE HYDROCHLORIDE	triprolidine	antihistaminic, synthetic	GUO COV2 FRAMESHIFT	20200505_G10X	1.13653	-2.19865	118.387	100.828	A18070	D006		1361
YU227170	01	Pharmakon 1600	Microsource	1505788	965-52-6	NIFUROXAZIDE		antiseptic, synthetic; RC-27109	GUO COV2 FRAMESHIFT	20200505_G10X	1.18824	-2.19769	304.81	99.4441	A18073	I019		1362
YU227212	01	Pharmakon 1600	Microsource	1503297	55-97-0, 60-26-4 [hexamethonium]	HEXAMETHONIUM BROMIDE	hexamethonium bromide	antihypertensive, ganglionic blocker, synthetic	GUO COV2 FRAMESHIFT	20200505_G10X	1.18439	-2.19058	289.157	107.015	A18073	G018		1363
YU226615	01	Pharmakon 1600	Microsource	1504258	105816-04-4	NATEGLINIDE	STARLIX	antidiabetic, synthetic; A-4166, DJN-608	GUO COV2 FRAMESHIFT	20200505_G10X	1.12817	-2.18248	115.544	90.117	A18070	D003		1364
YU227120	01	Pharmakon 1600	Microsource	1504932	52341-33-0, 52645-53-1	PERMETHRIN	VECTRA-3D	ectoparasiticide, CNS stimuant, mutagen, synthetic; FMC-33297, NRDC-143, UNII-509F88P9SZ	GUO COV2 FRAMESHIFT	20200505_G10X	0.950071	-2.18216	195.954	125.276	A18072	N014		1365
YU227085	01	Pharmakon 1600	Microsource	1505434	151-67-7	HALOTHANE	halothane	anesthetic, synthesis	GUO COV2 FRAMESHIFT	20200505_G10X	0.948443	-2.17842	131.866	93.6589	A18072	D004		1366
YU226802	01	Pharmakon 1600	Microsource	1505003	1201595	PIZOTYLINE MALATE	SANDOMIGRAN	5HT antagonist, antimigraine, synthetic; Pizotifen; BC-105	GUO COV2 FRAMESHIFT	20200505_G10X	1.16451	-2.17732	333.799	99.3911	A18071	F013		1367
YU227225	01	Pharmakon 1600	Microsource	1500836	61-24-5	CEPHALOSPORIN C SODIUM		antibacterial, Cephalosprium acremonium	GUO COV2 FRAMESHIFT	20200505_G10X	1.1772	-2.17727	447.009	102.029	A18073	K016		1368
YU008547	02	Pharmakon 1600	Microsource	1506155	16852-81-6	BENZOCLIDINE	benzoclidine	antihypertensive, synthetic	GUO COV2 FRAMESHIFT	20200505_G10X	1.16498	-2.15467	55.6072	66.1984	A18073	N006		1369
YU227039	01	Pharmakon 1600	Microsource	1500410	54143-57-6, 7232-21-5 [anhydrous], 364-6	METOCLOPRAMIDE HYDROCHLORIDE	metoclopramide	antiemetic, synthetic; AHR-3070C	GUO COV2 FRAMESHIFT	20200505_G10X	0.9377	-2.15375	114.822	90.1399	A18072	F005		1370
YU226729	01	Pharmakon 1600	Microsource	1503118	1098-60-8, 146-54-3 [triflupromazine]	TRIFLUPROMAZINE HYDROCHLORIDE	triflupromazine	antipsychotic, synthetic	GUO COV2 FRAMESHIFT	20200505_G10X	1.1517	-2.15336	443.08	125.366	A18071	K021		1371
YU226732	01	Pharmakon 1600	Microsource	1503203	113-59-7	CHLORPROTHIXENE HYDROCHLORIDE	chlorprothixene	antipsychotic, synthetic; N-714, RO-4-0403	GUO COV2 FRAMESHIFT	20200505_G10X	1.14611	-2.14291	399.995	132.943	A18071	M015		1372
YU226575	01	Pharmakon 1600	Microsource	1500314	1405-41-0, 1403-66-3 [gentamicin]	GENTAMICIN SULFATE	gentamicin	antibacterial, Micromonospora spp; Sch-9724	GUO COV2 FRAMESHIFT	20200505_G10X	1.10712	-2.14176	169.995	106.649	A18070	E008		1373
YU227033	01	Pharmakon 1600	Microsource	1505707	61036-62-2	TEICOPLANIN [A(2-1) shown]	TARGOCID	antibacterial, Actinoplanes teichomyceticus; MDL-507	GUO COV2 FRAMESHIFT	20200505_G10X	0.93112	-2.13864	156.23	100.213	A18072	D011		1374
YU226444	01	Pharmakon 1600	Microsource	1500675	3922-90-5 (base)	OLEANDOMYCIN PHOSPHATE	MATROMYCIN	antibacterial, Streptomyces antibioticus	GUO COV2 FRAMESHIFT	20200505_G10X	1.17351	-2.13507	98.8784	97.1564	A18069	J005		1375
YU226403	01	Pharmakon 1600	Microsource	1505742	137-66-6	ASCORBYL PALMITATE	EMPROVE	antioxidant, semisynthetic	GUO COV2 FRAMESHIFT	20200505_G10X	1.17349	-2.13504	281.913	90.5323	A18069	K014		1376
YU221225	04	Pharmakon 1600	Microsource	1502267	149647-78-9	VORINOSTAT	vorinostat	antineoplastic, histone deacetylase inhibitor, synthetic	GUO COV2 FRAMESHIFT	20200505_G10X	1.17257	-2.13335	4.54699	21.9397	A18069	A006		1377
YU227026	01	Pharmakon 1600	Microsource	1501139	637-58-1, 140-65-8 [pramoxine]	PRAMOXINE HYDROCHLORIDE	pramocaine	anesthetic (topical), synthetic	GUO COV2 FRAMESHIFT	20200505_G10X	0.9283	-2.13216	142.44	84.6862	A18072	B009		1378
YU033814	02	Pharmakon 1600	Microsource	1500280	114-07-8	ERYTHROMYCIN	erythromycin	antibacterial, Streptomyces erythreus	GUO COV2 FRAMESHIFT	20200505_G10X	1.17154	-2.13149	228.281	84.6885	A18069	B007		1379
YU227256	01	Pharmakon 1600	Microsource	1506106	350-12-9	SULBENTINE	FUNGIPLEX	antifungal, synthetic; D-47	GUO COV2 FRAMESHIFT	20200505_G10X	1.15024	-2.12743	56.1564	75.2155	A18073	J003		1380
YU226388	01	Pharmakon 1600	Microsource	1501196	2135-17-3	FLUMETHASONE	flumetasone	antiinflammatory, semisynthetic; U-10974	GUO COV2 FRAMESHIFT	20200505_G10X	1.16885	-2.12659	102.605	92.365	A18069	E010		1381
YU226895	01	Pharmakon 1600	Microsource	1505723	987-24-6	BETAMETHASONE ACETATE	CELESTOVET	antiinflammatory, semisynthetic	GUO COV2 FRAMESHIFT	20200505_G10X	1.13611	-2.12422	298.338	104.815	A18071	N020		1382
YU226458	01	Pharmakon 1600	Microsource	1505814	1115-70-4, 657-24-9(metformin)	METFORMIN HYDROCHLORIDE	FORTAMET	antidiabetic, synthetic; LA-6023	GUO COV2 FRAMESHIFT	20200505_G10X	1.16739	-2.12392	38.0904	54.0064	A18069	N005		1383
YU226703	01	Pharmakon 1600	Microsource	1502047	55-06-1, 6893-02-3 [liothyronine]	LIOTHYRONINE (L- isomer) SODIUM	CYTOMEL	thyroid hormone, synthetic; L-isomer	GUO COV2 FRAMESHIFT	20200505_G10X	1.13325	-2.11887	329.312	105.94	A18071	C017		1384
YU034427	03	Pharmakon 1600	Microsource	1503324	52-24-4	THIOTEPA	thiotepa	antineoplastic, alkylating agent, synthetic; NSC-6396	GUO COV2 FRAMESHIFT	20200505_G10X	1.13159	-2.11575	379.584	97.164	A18071	G018		1385
YU226347	01	Pharmakon 1600	Microsource	1505420	81-13-0	DEXPANTHENOL	dexpanthenol	DB09357	GUO COV2 FRAMESHIFT	20200505_G10X	1.15399	-2.09955	287.392	87.0456	A18069	E013		1386
YU155474	02	Pharmakon 1600	Microsource	1500134	1405-87-4	BACITRACIN		antibacterial, Bacillus licheniformis and B subtilis	GUO COV2 FRAMESHIFT	20200505_G10X	1.15364	-2.09892	224.927	70.9153	A18069	J010		1387
YU226396	01	Pharmakon 1600	Microsource	1502286	121032-29-9	NELARABIN	ARRANON	antineoplastic, synthetic; MAY-506-U	GUO COV2 FRAMESHIFT	20200505_G10X	1.15214	-2.09619	100.966	79.611	A18069	I004		1388
YU034189	05	Pharmakon 1600	Microsource	1501134	2062-78-4	PIMOZIDE	pimozide	antipsychotic, synthetic; McN-JR-6238, R-6238	GUO COV2 FRAMESHIFT	20200505_G10X	1.13894	-2.07217	94.0705	81.1782	A18069	O019		1389
YU226658	01	Pharmakon 1600	Microsource	1500597	6138-56-3, 91-81-6 [tripelennamine]	TRIPELENNAMINE CITRATE	PYRIBENZAMINE	antihistaminic, synthetic	GUO COV2 FRAMESHIFT	20200505_G10X	1.07086	-2.07162	123.763	92.7932	A18070	D004		1390
YU226406	01	Pharmakon 1600	Microsource	1500401	155-41-9	METHSCOPOLAMINE BROMIDE	PAMINE	anticholinergic, semisynthetic	GUO COV2 FRAMESHIFT	20200505_G10X	1.13612	-2.06705	184.749	66.8772	A18069	K022		1391
YU226715	01	Pharmakon 1600	Microsource	1503001	65-85-0	BENZOIC ACID		antifungal, synthetic	GUO COV2 FRAMESHIFT	20200505_G10X	1.10142	-2.05935	398.288	102.517	A18071	G015		1392
YU225252	02	Pharmakon 1600	Microsource	1500396	60-56-0	METHIMAZOLE	thiamazole	antihyperthyroid, synthetic	GUO COV2 FRAMESHIFT	20200505_G10X	1.13049	-2.0568	265.999	90.7301	A18069	C007		1393
YU034209	02	Pharmakon 1600	Microsource	1501155	651-06-9	SULFAMETER	sulfametoxydiazine	antibacterial, synthetic; AHR-857	GUO COV2 FRAMESHIFT	20200505_G10X	1.12548	-2.04769	287.877	87.9005	A18069	C012		1394
YU227176	01	Pharmakon 1600	Microsource	1506027	959-14-8 (base)	OXOLAMINE CITRATE		antitussive, synthetic; SKF-9976, AF-438	GUO COV2 FRAMESHIFT	20200505_G10X	1.10247	-2.03907	340.234	110.397	A18073	K019		1395
YU226848	01	Pharmakon 1600	Microsource	1505435	29110-47-2	GUANFACINE HYDROCHLORIDE	TENEX	antihypertensive, synthetic; BS-100-141	GUO COV2 FRAMESHIFT	20200505_G10X	1.08835	-2.03492	110.83	97.8924	A18071	B022		1396
YU221360	03	Pharmakon 1600	Microsource	1505480	3778-73-2	IFOSFAMIDE	ifosfamide	antineoplastic, synthetic; MJF-9325, Z-4942, NSC-109724	GUO COV2 FRAMESHIFT	20200505_G10X	0.884514	-2.03159	196.597	107.089	A18072	K009		1397
YU225308	02	Pharmakon 1600	Microsource	1500609	24356-66-9, 5536-17-4 [anhydrous]	VIDARABINE	vidarabine	antiviral, synthetic	GUO COV2 FRAMESHIFT	20200505_G10X	1.05011	-2.03147	141.907	92.8336	A18070	F004		1398
YU225091	02	Pharmakon 1600	Microsource	1500591	440-17-5, 117-89-5 [trifluoperazine]	TRIFLUOPERAZINE HYDROCHLORIDE	trifluoperazine	antipsychotic, synthetic	GUO COV2 FRAMESHIFT	20200505_G10X	1.04533	-2.02223	219.896	118.113	A18070	B014		1399
YU226442	01	Pharmakon 1600	Microsource	1505020	118-56-9	HOMOSALATE	homosalate	UV screen, analgesic, synthetic	GUO COV2 FRAMESHIFT	20200505_G10X	1.10573	-2.01174	343.708	102.065	A18069	H019		1400
YU224144	02	Pharmakon 1600	Microsource	1500110	665-66-7, 768-94-5 [amantadine]	AMANTADINE HYDROCHLORIDE	SYMADINE	antiviral, antiparkinsonian; treatment of drug-induced extrapyrimidal reactions, synthetic	GUO COV2 FRAMESHIFT	20200505_G10X	1.10297	-2.00672	101.376	78.4948	A18069	F010		1401
YU226354	01	Pharmakon 1600	Microsource	1505688	575-06-98	PROPARACAINE HYDROCHLORIDE	ALCAINE	local anesthetic, synthetic	GUO COV2 FRAMESHIFT	20200505_G10X	1.10121	-2.00352	359.92	97.0667	A18069	G009		1402
YU226942	01	Pharmakon 1600	Microsource	1505428	86-35-1	ETHOTOIN	ethotoin	DB00754	GUO COV2 FRAMESHIFT	20200505_G10X	0.870392	-1.99915	163.967	107.701	A18072	K005		1403
YU227275	01	Pharmakon 1600	Microsource	1503225	50264-69-2	LONIDAMINE	lonidamine	contraceptive, spermicidal, synthetic; AF-1890	GUO COV2 FRAMESHIFT	20200505_G10X	1.07958	-1.99673	30.8471	99.6397	A18073	P005		1404
YU226864	01	Pharmakon 1600	Microsource	1505468	112-38-9	UNDECYLENIC ACID		antifungal, semisynthetic	GUO COV2 FRAMESHIFT	20200505_G10X	1.0643	-1.98995	398.367	98.2399	A18071	F016		1405
YU227271	01	Pharmakon 1600	Microsource	1503044	4940-39-0	CHROMOCARB	chromocarb	vascular protectant, synthetic	GUO COV2 FRAMESHIFT	20200505_G10X	1.07585	-1.98982	41.5109	78.9502	A18073	N007		1406
YU033994	02	Pharmakon 1600	Microsource	1500531	90-01-7	SALICYL ALCOHOL	SALICAIN	anesthetic (local), antiinflammatory, Populus sieboldii	GUO COV2 FRAMESHIFT	20200505_G10X	1.02798	-1.98865	161.794	109.304	A18070	J009		1407
YU227153	01	Pharmakon 1600	Microsource	1503939	25546-65-0	RIBOSTAMYCIN SULFATE	IBISTACIN	antibacterial, Streptomyces ribosidificus; SF-733	GUO COV2 FRAMESHIFT	20200505_G10X	1.07135	-1.9815	191.124	108.388	A18073	E017		1408
YU225129	02	Pharmakon 1600	Microsource	1505371	83881-52-1	CETIRIZINE HYDROCHLORIDE	cetirizine	H1 antihistamine, synthetic	GUO COV2 FRAMESHIFT	20200505_G10X	0.861633	-1.97903	129.823	91.6313	A18072	G004		1409
YU226943	01	Pharmakon 1600	Microsource	1505535	152-62-5	DYDROGESTERONE	dydrogesterone	progestin, semisynthetic; NSC-92336	GUO COV2 FRAMESHIFT	20200505_G10X	0.856499	-1.96724	134.855	93.6939	A18072	K007		1410
YU227069	01	Pharmakon 1600	Microsource	1505714	133099-07-7	DARIFENACIN HYDROBROMIDE	ENABLEX	M3 muscarinic antagonist, bladder suppressant, synthetic; UK-88525-04	GUO COV2 FRAMESHIFT	20200505_G10X	0.856371	-1.96695	181.578	112.53	A18072	N011		1411
YU033664	03	Pharmakon 1600	Microsource	310040	58-95-7	alpha-TOCHOPHERYL ACETATE	EPHYNAL	vitamin E, derivative	GUO COV2 FRAMESHIFT	20200505_G10X	1.07117	-1.94887	289.927	100.279	A18069	B012		1412
YU227004	01	Pharmakon 1600	Microsource	1504912	196618-13-0	OSELTAMIVIR PHOSPHATE	TAMIFLU	antiviral, synthetic; Ro-64-0796/002	GUO COV2 FRAMESHIFT	20200505_G10X	0.848413	-1.94867	202.197	111.45	A18072	K012		1413
YU039775	03	Pharmakon 1600	Microsource	1505530	2438-32-6	DEXCHLORPHENIRAMINE MALEATE	dexchlorphenamine	antihistamine, synthetic	GUO COV2 FRAMESHIFT	20200505_G10X	1.04185	-1.94796	293.057	100.776	A18071	H016		1414
YU226927	01	Pharmakon 1600	Microsource	1502302	70374-39-9	LORNOXICAM	XEFO	analgesic, antiinflammatory, synthetic; RO-13-9297	GUO COV2 FRAMESHIFT	20200505_G10X	0.845637	-1.94229	158.576	111.624	A18072	G003		1415
YU034214	02	Pharmakon 1600	Microsource	1501170	118-57-0	ACETAMINOSALOL	acetaminosalol	analgesic, antipyretic, synthetic	GUO COV2 FRAMESHIFT	20200505_G10X	1.04437	-1.93161	327.877	100.793	A18073	H017		1416
YU141012	02	Pharmakon 1600	Microsource	1504523	19368-18-4	FTAXILIDE	ftaxilide	antiulcer, synthetic; MP-12	GUO COV2 FRAMESHIFT	20200505_G10X	1.04399	-1.9309	30.1606	65.2421	A18073	A007		1417
YU227210	01	Pharmakon 1600	Microsource	1501174	14679-73-3	TODRALAZINE HYDROCHLORIDE	BINAZIN	antihypertensive, peripheral vasodilator, synthetic; CEPH, BT-621	GUO COV2 FRAMESHIFT	20200505_G10X	1.0411	-1.92556	197.623	87.4273	A18073	G012		1418
YU226707	01	Pharmakon 1600	Microsource	1506189	87-90-1	SYMCLOSENE	symclosene	anti-infective, synthetic; NSC-405124	GUO COV2 FRAMESHIFT	20200505_G10X	1.0291	-1.92413	224.955	79.2319	A18071	E005		1419
YU226714	01	Pharmakon 1600	Microsource	1502258	22373-78-0, 17090-79-8 (monensin)	MONENSIN SODIUM (monensin A is shown)	RUMENSIN	antibacterial, Streptomyces cinnamonensis; 67314	GUO COV2 FRAMESHIFT	20200505_G10X	1.02785	-1.92179	518.846	110.35	A18071	G011		1420
YU226859	01	Pharmakon 1600	Microsource	1505463	107-35-7	TAURINE	taurine	neuroprotectant, inhibitory neurotransmitter, GABA agonist, widespread in animal tissue	GUO COV2 FRAMESHIFT	20200505_G10X	1.02436	-1.91527	309.179	86.0873	A18071	F006		1421
YU226450	01	Pharmakon 1600	Microsource	1505366	95635-55-5	RANOLAZINE	ranolazine	antianginal, antiischemic, synthetic; RS-43285-003; CVT-303	GUO COV2 FRAMESHIFT	20200505_G10X	1.04892	-1.90839	212.926	76.2517	A18069	L003		1422
YU226492	01	Pharmakon 1600	Microsource	1505976	74191-85-8	DOXAZOSIN MESYLATE	doxazosin	DB00590	GUO COV2 FRAMESHIFT	20200505_G10X	1.04777	-1.90629	325.743	85.0755	A18069	J006		1423
YU227105	01	Pharmakon 1600	Microsource	1503807	16051-77-7	ISOSORBIDE MONONITRATE	isosorbide mononitrate	antianginal, semisynthetic; BM-22145, IS-5-MN, AHR-4698	GUO COV2 FRAMESHIFT	20200505_G10X	0.824407	-1.89353	186.761	105.464	A18072	J016		1424
YU226474	01	Pharmakon 1600	Microsource	1505656	16485-10-2	PANTHENOL (dl)	panthenol	vitamin B5 precursor, radioprotectant, antimalarial, various plants	GUO COV2 FRAMESHIFT	20200505_G10X	1.03728	-1.88722	279.901	88.2162	A18069	D006		1425
YU226794	01	Pharmakon 1600	Microsource	1504214	635-41-6	TRIMETOZINE	trimetozine	sedative, neurosedative, synthetic; Abbott-22370, PS-2383	GUO COV2 FRAMESHIFT	20200505_G10X	1.00831	-1.88526	246.001	99.778	A18071	B017		1426
YU226426	01	Pharmakon 1600	Microsource	1506154	624-49-7	DIMETHYL FUMARATE		immunomodulator, synthetic; AZL-O-211089	GUO COV2 FRAMESHIFT	20200505_G10X	1.03618	-1.8852	232.754	154.691	A18069	B021		1427
YU039594	03	Pharmakon 1600	Microsource	1505801	97240-79-4	TOPIRAMATE	topiramate	anticonvulsant, antimigraine, GABA-A agonist, AMP/kinate glutamate receptor antagonist, carbonic anhydrase inhibitor, synthetic; RWJ-17021	GUO COV2 FRAMESHIFT	20200505_G10X	1.03605	-1.88497	272.894	87.2284	A18069	L017		1428
YU034181	02	Pharmakon 1600	Microsource	1501124	827-61-2	ACECLIDINE	aceclidine	muscarinic ACh agonist, antiglaucoma, synthetic	GUO COV2 FRAMESHIFT	20200505_G10X	1.00712	-1.88303	40.3847	87.5835	A18071	A003		1429
YU225321	02	Pharmakon 1600	Microsource	1502352	57381-26-1	IRSOGLADINE MALEATE	irsogladine	anti-ulcer, synthetic	GUO COV2 FRAMESHIFT	20200505_G10X	1.01797	-1.88278	289.661	114.081	A18073	C022		1430
YU226337	01	Pharmakon 1600	Microsource	1500380	2668-66-8	MEDRYSONE	medrysone	glucocorticoid, semisynthetic; U-8471, NSC-63278	GUO COV2 FRAMESHIFT	20200505_G10X	1.03021	-1.87435	272.931	120.616	A18069	A015		1431
YU226446	01	Pharmakon 1600	Microsource	300024	50-23-7	HYDROCORTISONE	hydrocortisone	glucocorticoid, antiinflammatory, adrenal glands	GUO COV2 FRAMESHIFT	20200505_G10X	1.02878	-1.87175	366.778	83.7556	A18069	J013		1432
YU034204	02	Pharmakon 1600	Microsource	1501150	15676-16-1	SULPIRIDE	DOGMATYL	dopamine receptor antagonist, antipsychotic, synthetic	GUO COV2 FRAMESHIFT	20200505_G10X	1.02549	-1.86576	231.598	76.6582	A18069	C004		1433
YU227035	01	Pharmakon 1600	Microsource	1505415	4663-83-6	BURAMATE	buramate	anticonvulsant, antipsychotic, synthetic; AC-601, NSC-30223	GUO COV2 FRAMESHIFT	20200505_G10X	0.812212	-1.86552	128.309	103.831	A18072	D015		1434
YU226344	01	Pharmakon 1600	Microsource	1501021	5053-08-7, 5053-06-5 [fenspiride]	FENSPIRIDE HYDROCHLORIDE	VIARESPAN	antiinflammatory, bronchodilator, synthetic; NAT-333, NDR-5998A	GUO COV2 FRAMESHIFT	20200505_G10X	1.02487	-1.86462	205.248	86.6786	A18069	E005		1435
YU039750	05	Pharmakon 1600	Microsource	1502127	19387-91-8	TINIDAZOLE	tinidazole	antiprotozoal, synthetic; CP-12574	GUO COV2 FRAMESHIFT	20200505_G10X	0.995117	-1.86059	394.515	99.3297	A18071	E013		1436
YU226389	01	Pharmakon 1600	Microsource	1506183	503-49-1	MEGLUTOL	meglutol	antihyperlipoproteinemia, synthesis; CB-337	GUO COV2 FRAMESHIFT	20200505_G10X	1.00879	-1.83537	345.907	98.3971	A18069	E018		1437
YU226477	01	Pharmakon 1600	Microsource	1503864	104-31-4	BENZONATATE	benzonatate	DB00868	GUO COV2 FRAMESHIFT	20200505_G10X	1.00717	-1.83243	321.271	92.1146	A18069	D014		1438
YU226364	01	Pharmakon 1600	Microsource	1506196	94-14-4	ISOBUTAMBEN	isobutamben	anesthetic (topical), synthetic	GUO COV2 FRAMESHIFT	20200505_G10X	1.0054	-1.8292	87.5855	82.2934	A18069	K007		1439
YU220994	02	Pharmakon 1600	Microsource	1505539	67227-57-0	FENOLDIPAM MESYLATE	CORLOPAM	antihypertensive, dopamine agonist, synthetic; SK&F-82526-J	GUO COV2 FRAMESHIFT	20200505_G10X	1.00453	-1.82762	67.4594	53.8072	A18069	I010		1440
YU226460	01	Pharmakon 1600	Microsource	1503432	11121-32-7	MEPARTRICIN		antifungal, antiprotozoal, Streptomyces aureofaciens; SPA-S-160, SN-654	GUO COV2 FRAMESHIFT	20200505_G10X	1.00327	-1.82534	236.667	78.3206	A18069	N015		1441
YU227318	01	Pharmakon 1600	Microsource	1506186	28598-08-5	CINOCTRAMIDE		anesthetic, synthetic	GUO COV2 FRAMESHIFT	20200505_G10X	0.98546	-1.82265	246.228	104.99	A18073	L018		1442
YU226775	01	Pharmakon 1600	Microsource	1503908	33069-62-4	PACLITAXEL	TAXOL	antineoplastic, Taxus breviofolia; BMS-181339-01	GUO COV2 FRAMESHIFT	20200505_G10X	0.972939	-1.81913	22.1977	28.638	A18071	M004		1443
YU224100	03	Pharmakon 1600	Microsource	1500993	30484-77-6, 52468-60-7 [flunarazine]	FLUNARIZINE HYDROCHLORIDE	flunarizine	vasodilator, synthetic; R-14950	GUO COV2 FRAMESHIFT	20200505_G10X	0.938597	-1.81575	116.369	93.3021	A18070	P006		1444
YU227164	01	Pharmakon 1600	Microsource	1505827	501-68-8	BECLAMIDE	beclamide	DB09011	GUO COV2 FRAMESHIFT	20200505_G10X	0.97041	-1.79481	214.099	83.6745	A18073	I005		1445
YU226421	01	Pharmakon 1600	Microsource	1502359	91296-86-5	DIFLOXACIN HYDROCHLORIDE	DICURAL	antibacterial, DNA gyrase inhibitor, synthetic; Abbott-56619	GUO COV2 FRAMESHIFT	20200505_G10X	0.986281	-1.79442	49.756	76.047	A18069	B003		1446
YU226966	01	Pharmakon 1600	Microsource	1502333	136236-51-6	RASAGILINE	rasagiline	antiparkinsonian, synthetic; AGN-1135	GUO COV2 FRAMESHIFT	20200505_G10X	0.778456	-1.78799	132.717	100.937	A18072	A014		1447
YU226850	01	Pharmakon 1600	Microsource	1505437	541-15-1	LEVOCARNITINE	levocarnitine	cofactor for fatty acid metabolism, replenisher in arterial disease, semisynthetic	GUO COV2 FRAMESHIFT	20200505_G10X	0.954456	-1.78457	250.171	84.9131	A18071	D006		1448
YU226355	01	Pharmakon 1600	Microsource	1500437	68-22-4	NORETHINDRONE	norethisterone	progestogen, synthetic	GUO COV2 FRAMESHIFT	20200505_G10X	0.980452	-1.78382	340.726	90.5814	A18069	G013		1449
YU033637	03	Pharmakon 1600	Microsource	211468	117-10-2	DANTHRON	dantron	cathartic, Rheum palmatum, Xyris semifuscata	GUO COV2 FRAMESHIFT	20200505_G10X	0.97854	-1.78034	148.224	75.8378	A18069	L005		1450
YU227325	01	Pharmakon 1600	Microsource	1502551	57-15-8	CHLOROBUTANOL	CHLORETONE	antimicrobial, synthetic; HOE-095K	GUO COV2 FRAMESHIFT	20200505_G10X	0.956501	-1.76909	340.234	106.943	A18073	N016		1451
YU227009	01	Pharmakon 1600	Microsource	1502361	119141-88-7	ESOMEPRAZOLE POTASSIUM	esomeprazole	DB00736	GUO COV2 FRAMESHIFT	20200505_G10X	0.768859	-1.76595	132.206	103.824	A18072	M004		1452
YU227165	01	Pharmakon 1600	Microsource	1503127	522-51-0, 6707-58-0 [dequalinium]	DEQUALINIUM CHLORIDE	dequalinium chloride	antiinfectant, antineoplastic, synthetic; BAQD-10	GUO COV2 FRAMESHIFT	20200505_G10X	0.953226	-1.76303	200.781	97.9393	A18073	I007		1453
YU039628	03	Pharmakon 1600	Microsource	1504283	112111-43-0	ARMODAFINIL	armodafinil	analeptic, synthetic; R-enatiomer of modafinil (01505361)	GUO COV2 FRAMESHIFT	20200505_G10X	0.964169	-1.75419	299.58	106.144	A18069	C016		1454
YU033973	02	Pharmakon 1600	Microsource	1500502	57-66-9	PROBENECID	probenecid	uricosuric, synthetic	GUO COV2 FRAMESHIFT	20200505_G10X	0.905787	-1.75227	159.831	101.439	A18070	F003		1455
YU155517	02	Pharmakon 1600	Microsource	1500492	1405-20-5, 1404-26-8 [polymyxin B]	POLYMYXIN B SULFATE	AEROSPORIN	antibacterial, Bacillus polymyxa	GUO COV2 FRAMESHIFT	20200505_G10X	0.90238	-1.74568	148.145	88.9135	A18070	D007		1456
YU227091	01	Pharmakon 1600	Microsource	2300259	65-31-6	NICOTINE BITARTRATE	NICORETTE	nicotinyl acetylchloline receptor agonist, ectoparasiticide, Nicotiana tabacum	GUO COV2 FRAMESHIFT	20200505_G10X	0.758754	-1.74274	167.655	102.262	A18072	F010		1457
YU226741	01	Pharmakon 1600	Microsource	1503229	135-23-9, 91-80-5 [methapyrilene]	METHAPYRILENE HYDROCHLORIDE	methapyrilene	H1 antihistamine, synthetic	GUO COV2 FRAMESHIFT	20200505_G10X	0.929916	-1.73868	295.638	99.0554	A18071	O017		1458
YU227148	01	Pharmakon 1600	Microsource	1506173	4008-48-4	NITROXOLINE	nitroxoline	antibacterial, syntrhetic	GUO COV2 FRAMESHIFT	20200505_G10X	0.939142	-1.73698	252.772	87.9227	A18073	E007		1459
YU221052	03	Pharmakon 1600	Microsource	1502360	7481-89-2	ZALCITABINE	zalcitabine	antiviral, synthetic; RO-24-2027	GUO COV2 FRAMESHIFT	20200505_G10X	0.751986	-1.72719	218.219	111.822	A18072	I010		1460
YU227000	01	Pharmakon 1600	Microsource	1505983	834-28-6	PHENFORMIN HYDROCHLORIDE	DBI	antidiabetic, synthetic	GUO COV2 FRAMESHIFT	20200505_G10X	0.747757	-1.71748	113.195	96.7726	A18072	K004		1461
YU226594	01	Pharmakon 1600	Microsource	1500360	25389-94-0, 133-92-6 [replaced], 59-01-8	KANAMYCIN A SULFATE	KANTREX	antibacterial, Streptomyces kanamyceticus	GUO COV2 FRAMESHIFT	20200505_G10X	0.874201	-1.69117	151.557	112.799	A18070	M004		1462
YU033778	02	Pharmakon 1600	Microsource	1500235	132-65-0	DIBENZOTHIOPHENE		keratolytic, synthetic	GUO COV2 FRAMESHIFT	20200505_G10X	0.873809	-1.69041	120.332	101.634	A18070	I007		1463
YU220926	03	Pharmakon 1600	Microsource	1505500	32672-69-8	MESORIDAZINE BESYLATE	SERENTIL	antpsychotic, synthetic	GUO COV2 FRAMESHIFT	20200505_G10X	0.928702	-1.68967	379.45	92.9408	A18069	I013		1464
YU226493	01	Pharmakon 1600	Microsource	1500136	5534-09-8, 4419-39-0 [beclomethasone]	BECLOMETHASONE DIPROPIONATE	BECLOVENT	antiasthmatic, topical antiinflammatory, synthetic	GUO COV2 FRAMESHIFT	20200505_G10X	0.925479	-1.6838	329.433	86.0696	A18069	J014		1465
YU226369	01	Pharmakon 1600	Microsource	211425	306-21-8, 1518-86-1 [hydroxyamphetamine]	HYDROXYAMPHETAMINE HYDROBROMIDE	PAREDRINE	analeptic (peripheral), synthetic	GUO COV2 FRAMESHIFT	20200505_G10X	0.915374	-1.66542	279.491	86.1721	A18069	M009		1466
YU226398	01	Pharmakon 1600	Microsource	1502300	5355-16-8	DIAVERIDINE	diaveridine	antibacterial, synthetic; BW-49-210	GUO COV2 FRAMESHIFT	20200505_G10X	0.914722	-1.66423	254.371	80.4344	A18069	I012		1467
YU227111	01	Pharmakon 1600	Microsource	1505467	557-08-4	ZINC UNDECYLENATE	MYCODECYL	antifungal, synthetic	GUO COV2 FRAMESHIFT	20200505_G10X	0.723898	-1.66268	174.844	120.99	A18072	L014		1468
YU006826	03	Pharmakon 1600	Microsource	1500583	2398-96-1	TOLNAFTATE	tolnaftate	antifungal, synthetic; SCH-10144	GUO COV2 FRAMESHIFT	20200505_G10X	0.913676	-1.66233	266.372	111.329	A18069	B015		1469
YU227293	01	Pharmakon 1600	Microsource	1503042	63968-64-9	ARTEMISININ		antimalarial, Artemisia annua	GUO COV2 FRAMESHIFT	20200505_G10X	0.896839	-1.65874	201.056	112.465	A18073	D018		1470
YU227201	01	Pharmakon 1600	Microsource	1502344	105826-92-4, 89565-68-4	TROPISETRON HYDROCHLORIDE	NAVOBAN	antiemetic, synthetic	GUO COV2 FRAMESHIFT	20200505_G10X	0.894406	-1.65424	165.723	107.6	A18073	C018		1471
YU155458	02	Pharmakon 1600	Microsource	1300030	86227-47-6	OMEGA-3-ACID ESTERS (EPA shown)	LOVAZA	hypolipidemic, semisynthetic; K-85	GUO COV2 FRAMESHIFT	20200505_G10X	0.90661	-1.64947	151.318	96.5678	A18069	C005		1472
YU035288	05	Pharmakon 1600	Microsource	1502331	81110-73-8	RACECADOTRIL	racecadotril	antidiarrheal, synthetic;	GUO COV2 FRAMESHIFT	20200505_G10X	0.877795	-1.62352	216.662	98.2155	A18073	L006		1473
YU226772	01	Pharmakon 1600	Microsource	1506100	5534-95-2	PENTAGASTRIN	PEPTAVLON	gastric secretion indicator, synthetic; ICI-50123	GUO COV2 FRAMESHIFT	20200505_G10X	0.868	-1.62292	323.554	116.687	A18071	K016		1474
YU226352	01	Pharmakon 1600	Microsource	1502424	6971256-7	CEFOTETAN	CEFOTAN	antibacterial, semisynthetic; ICI-156834	GUO COV2 FRAMESHIFT	20200505_G10X	0.891514	-1.62201	289.256	82.4669	A18069	G005		1475
YU034242	03	Pharmakon 1600	Microsource	1501217	83915-83-7, 76547-98-3 [anhydrous]	LISINOPRIL	ZESTRIL	ACE inhibitor, synthetic	GUO COV2 FRAMESHIFT	20200505_G10X	0.888505	-1.61653	155.38	99.6289	A18069	G004		1476
YU227208	01	Pharmakon 1600	Microsource	1502555	100-51-6	BENZYL ALCOHOL	benzyl alcohol	DB06770	GUO COV2 FRAMESHIFT	20200505_G10X	0.871436	-1.61176	288.013	118.912	A18073	E020		1477
YU039700	04	Pharmakon 1600	Microsource	1505261	144701-48-4	TELMISARTAN	telmisartan	antihypertensive, angiotensin II blocker, synthetic; BIBR-277 SE	GUO COV2 FRAMESHIFT	20200505_G10X	0.700149	-1.60813	149.893	113.501	A18072	O005		1478
YU227276	01	Pharmakon 1600	Microsource	1503822	3615-24-5	RAMIFENAZONE	ramifenazone	analgesic, antipyretic, antiinflammatory, synthetic	GUO COV2 FRAMESHIFT	20200505_G10X	0.867524	-1.60452	44.3485	47.1568	A18073	P007		1479
YU226366	01	Pharmakon 1600	Microsource	1505544	22195-34-2	GUANADREL SULFATE	HYLOREL	antihypertensive, synthetic	GUO COV2 FRAMESHIFT	20200505_G10X	0.881603	-1.60397	350.342	86.7523	A18069	K013		1480
YU226441	01	Pharmakon 1600	Microsource	1506101	24305-27-9	PROTIRELIN	THYPINONE	prothyrotropin, synthetic; Abbott-38579	GUO COV2 FRAMESHIFT	20200505_G10X	0.881355	-1.60352	334.316	85.2848	A18069	H011		1481
YU225283	02	Pharmakon 1600	Microsource	1503276	80214-83-1	ROXITHROMYCIN	RULIDE	antibacterial, semisynthetic; RU-28965, RU-965	GUO COV2 FRAMESHIFT	20200505_G10X	0.857543	-1.60337	346.308	77.6174	A18071	E004		1482
YU220932	02	Pharmakon 1600	Microsource	1503100	34661-75-1	URAPIDIL HYDROCHLORIDE	urapidil	antihypertensive, synthetic	GUO COV2 FRAMESHIFT	20200505_G10X	0.859738	-1.59012	257.715	112.684	A18073	G014		1483
YU226359	01	Pharmakon 1600	Microsource	1502422	75738-58-8	CEFMENOXIME HYDROCHLORIDE	CEFMAX	antibacterial, synthetic; Abbott-50192	GUO COV2 FRAMESHIFT	20200505_G10X	0.868282	-1.57974	269.763	91.5854	A18069	I009		1484
YU033827	03	Pharmakon 1600	Microsource	1500296	97-53-0	EUGENOL		analgesic (topical), antiseptic, antifungal, common in plant essential oils	GUO COV2 FRAMESHIFT	20200505_G10X	0.815756	-1.57811	116.865	124.469	A18070	A022		1485
YU226535	01	Pharmakon 1600	Microsource	1500225	145-41-5	DEHYDROCHOLATE SODIUM	dehydrocholate sodium	DB11622 (Dehydrocholic acid)	GUO COV2 FRAMESHIFT	20200505_G10X	0.810942	-1.56879	184.048	90.3877	A18070	G011		1486
YU033995	02	Pharmakon 1600	Microsource	1500532	65-45-2	SALICYLAMIDE	salicylamide	analgesic, synthetic	GUO COV2 FRAMESHIFT	20200505_G10X	0.799586	-1.54682	135.137	92.8907	A18070	J011		1487
YU226997	01	Pharmakon 1600	Microsource	1300010	1119-34-2	ARGININE HYDROCHLORIDE	arginine	ammonia detoxicant, diagnostic aid, widespread in nature	GUO COV2 FRAMESHIFT	20200505_G10X	0.672904	-1.54555	180.292	111.474	A18072	I014		1488
YU227239	01	Pharmakon 1600	Microsource	1900040	57-44-3	BARBITAL	barbital	sedative, synthetic	GUO COV2 FRAMESHIFT	20200505_G10X	0.831065	-1.53709	130.208	105.555	A18073	O012		1489
YU226971	01	Pharmakon 1600	Microsource	1505902	117704-25-3	DORAMECTIN	DECTOMAX	endoparasitic, Streptomyces avermitilis; UK-67994	GUO COV2 FRAMESHIFT	20200505_G10X	0.66904	-1.53668	131.885	100.362	A18072	C006		1490
YU225234	02	Pharmakon 1600	Microsource	1504272	160738-57-8	GATIFLOXACIN	gatifloxacin	antibacterial, synthetic; BMS-206584-01, AM-1155	GUO COV2 FRAMESHIFT	20200505_G10X	0.819396	-1.53204	351.867	97.588	A18071	D019		1491
YU227127	01	Pharmakon 1600	Microsource	1301001	56-84-8	ASPARTIC ACID (L)	aspartic acid	DB00128	GUO COV2 FRAMESHIFT	20200505_G10X	0.663977	-1.52505	112.779	112	A18072	P008		1492
YU034241	03	Pharmakon 1600	Microsource	1501215	22071-15-4	KETOPROFEN	ketoprofen	antiinflammatory, synthetic; RP-19583	GUO COV2 FRAMESHIFT	20200505_G10X	0.836291	-1.52153	258.247	88.0409	A18069	E022		1493
YU227067	01	Pharmakon 1600	Microsource	1500273	50-98-6 [((-))-ephedrine, hydrochloride]	EPHEDRINE (1R,2S) HYDROCHLORIDE		bronchodilator, cardiac stimulant, many Ephedra spp	GUO COV2 FRAMESHIFT	20200505_G10X	0.658901	-1.51339	144.559	105.899	A18072	N003		1494
YU227044	01	Pharmakon 1600	Microsource	1500387	6112-76-1, 50-44-2 [anhydrous]	MERCAPTOPURINE	PURINETHOL	antineoplastic, purine antimetabolite, synthetic	GUO COV2 FRAMESHIFT	20200505_G10X	0.65379	-1.50165	144.086	120.318	A18072	F019		1495
YU226799	01	Pharmakon 1600	Microsource	1504300	96829-58-2	ORLISTAT	orlistat	reversible lipase inhibitor, antiobesity, semisynthetic; Ro-18-0647/002	GUO COV2 FRAMESHIFT	20200505_G10X	0.801687	-1.49893	392.331	114.551	A18071	F003		1496
YU227051	01	Pharmakon 1600	Microsource	1502394	220620-09-7	TIGECYCLINE	TYGACIL	antibacterial, synthetic; WAY-GAR-936	GUO COV2 FRAMESHIFT	20200505_G10X	0.650702	-1.49456	168.772	101.595	A18072	J003		1497
YU034060	02	Pharmakon 1600	Microsource	1500623	521-74-4	BROXYQUINOLINE	broxyquinoline	antiinfectant, disinfectant, synthetic	GUO COV2 FRAMESHIFT	20200505_G10X	0.806005	-1.49074	255.839	99.6102	A18073	J010		1498
YU227219	01	Pharmakon 1600	Microsource	1501194	70312-00-4	TOLPERISONE HYDROCHLORIDE	tolperisone	muscle relaxant (skeletal), synthetic; N-553	GUO COV2 FRAMESHIFT	20200505_G10X	0.805075	-1.48902	354.833	106.16	A18073	I018		1499
YU227019	01	Pharmakon 1600	Microsource	1500478	132-20-7, 86-21-5 [pheniramine]	PHENIRAMINE MALEATE	pheniramine	antihistaminic, synthetic	GUO COV2 FRAMESHIFT	20200505_G10X	0.647032	-1.48613	177.019	110.286	A18072	O010		1500
YU221450	04	Pharmakon 1600	Microsource	1500218	891986	DACARBAZINE	DTIC-DOME	antineoplastic, synthetic	GUO COV2 FRAMESHIFT	20200505_G10X	0.644442	-1.48018	174.371	87.3514	A18072	F013		1501
YU225279	02	Pharmakon 1600	Microsource	1500517	22204-24-6, 15686-83-6 [pyrantel]	PYRANTEL PAMOATE	NEMEX	anthelmintic, synthetic; CP-10423-16	GUO COV2 FRAMESHIFT	20200505_G10X	0.764613	-1.47917	120.516	94.203	A18070	H003		1502
YU155597	03	Pharmakon 1600	Microsource	1503006	622-78-6	BENZYL ISOTHIOCYANATE		antineoplastic, antibacterial, antifungal, Tropaeolum majus, Lepidium sativum and other Cruciferae	GUO COV2 FRAMESHIFT	20200505_G10X	0.798387	-1.47665	16.2016	21.1834	A18073	P004		1503
YU226469	01	Pharmakon 1600	Microsource	1502355	797-63-7	LEVONORGESTREL	levonorgestrel	progestin, synthetic;WY-5104	GUO COV2 FRAMESHIFT	20200505_G10X	0.808404	-1.4708	259.7	85.5821	A18069	B008		1504
YU034343	02	Pharmakon 1600	Microsource	1503069	61-78-9, 94-16-6 [aminohippurate sodium]	AMINOHIPPURIC ACID	PAH	renal function diagnosis, synthetic	GUO COV2 FRAMESHIFT	20200505_G10X	0.785234	-1.46817	384.071	107.414	A18071	I013		1505
YU033761	02	Pharmakon 1600	Microsource	1500209	1319-77-3	CRESOL		antiinfectant, coal tar	GUO COV2 FRAMESHIFT	20200505_G10X	0.63774	-1.46479	147.207	91.8552	A18072	F006		1506
YU227222	01	Pharmakon 1600	Microsource	1505762	1098-97-1	PYRITINOL	pyritinol	cognition enhancer, nootropic, synthetic; pyrithioxin	GUO COV2 FRAMESHIFT	20200505_G10X	0.791866	-1.46459	156.982	88.4843	A18073	K010		1507
YU039667	03	Pharmakon 1600	Microsource	1506035	135062-02-1	REPAGLINIDE	repaglinide	antidiabetic, synthetic; AG-EE-623-ZW	GUO COV2 FRAMESHIFT	20200505_G10X	0.63711	-1.46334	164.307	99.4947	A18072	F009		1508
YU226567	01	Pharmakon 1600	Microsource	1500299	514-36-3, 127-31-1 [fludrocortisone]	FLUDROCORTISONE ACETATE	FLORINEF	mineralocorticoid, semisynthetic	GUO COV2 FRAMESHIFT	20200505_G10X	0.755906	-1.46232	125.506	112.063	A18070	C004		1509
[truncated: 2,925 more rows]

## Sheet: Table S1B
Compound ID	Batch Ref.	Library ID	Supplier	Supplier ID	Chem. Abs. No.	Name	Drug Name	Analysis	Study ID	Test ID	PERCENT EFFECT (Increased GFP/Red Ratio)	PERCENT EFFECT 2 (Decreased GFP/Red ratio)	PERCENT VIABILITY	PERCENT CONTROL (Red Intensity)	Plate ID	Well Ref.	Image Notes	Other notes
[truncated: 56 more rows]
